# Supplementary material for: A stochastic mechanism drives fast substrate translocation in the AAA+ machine ClpB
Source: Nat Commun. 2026 Jan 21;17:1773. doi: 10.1038/s41467-026-68478-1 (PMC12917000; doi:10.1038/s41467-026-68478-1)
Supplement: Supplementary file 4 — Source Data [file 41467_2026_68478_MOESM4_ESM.xlsx]

## Sheet: Figure 2B
	Survival probability in the presence of ATP, data provided on a log10 scale
	Dwell Time (ms)	Survival Probability
		NBD2	NBD1
	-0.301	-0.1001	-0.1051
	0	-0.2348	-0.2426
	0.1761	-0.3608	-0.3772
	0.301	-0.4518	-0.5031
	0.3979	-0.5207	-0.5895
	0.4771	-0.5737	-0.6611
	0.5441	-0.6144	-0.699
	0.6021	-0.661	-0.7405
	0.6532	-0.6933	-0.7629
	0.699	-0.7263	-0.7917
	0.7404	-0.7379	-0.8188
	0.7782	-0.7558	-0.8517
	0.8129	-0.7641	-0.8701
	0.8451	-0.7876	-0.8939
	0.8751	-0.8147	-0.9189
	0.9031	-0.8314	-0.9308
	0.9294	-0.8412	-0.9506
	0.9542	-0.8563	-0.9634
	0.9777	-0.8589	-0.9739
	1	-0.8641	-0.9875
	1.0212	-0.8801	-0.993
	1.0414	-0.8828	-1.01
	1.0607	-0.8967	-1.0188
	1.0792	-0.9052	-1.0431
	1.0969	-0.911	-1.0494
	1.1139	-0.9199	-1.0655
	1.1303	-0.9289	-1.0722
	1.1614	-0.9319	-1.0892
	1.1761	-0.935	-1.0962
	1.1903	-0.9412	-1.1069
	1.2041	-0.9604	-1.1217
	1.2175	-0.9636	-1.1292
	1.2304	-0.977	-1.1447
	1.243	-0.9804	-1.1527
	1.2553	-0.9908	-1.1691
	1.2672	-0.9979	-1.1818
	1.29	-1.0014	-1.1861
	1.3118	-1.005	-1.1949
	1.3222	-1.0123	-1.2084
	1.3522	-1.0235	-1.2176
	1.3711	-1.0273	-1.2416
	1.3892	-1.035	-1.2466
	1.3979	-1.0389	-1.2618
	1.4065	-1.0468	-1.267
	1.415	-1.0508	-1.2776
	1.4314	-1.063	-1.283
	1.4393	-1.0714	-1.2885
	1.4472	-1.0799	-1.294
	1.4624	-1.0842	-1.2996
	1.4698	-1.0886	-1.3053
	1.4771	-1.093	-1.311
	1.4983	-1.1019	-1.3228
	1.5051	-1.1065	-1.3288
	1.5441	-1.1157	-1.3349
	1.5563	-1.1252	-1.3473
	1.5623	-1.13	-1.3536
	1.5798	-1.1348	-1.36
	1.5966	-1.1397	-1.3666
	1.6128	-1.1447	-1.3799
	1.6232	-1.1497	-1.3868
	1.6284	-1.1548	-1.3937
	1.6385	-1.1599	-1.4008
	1.6435	-1.1651	-1.4153
	1.6675	-1.1704	-1.4227
	1.6812	-1.1757	-1.4302
	1.7033	-1.1866	-1.4379
	1.7118	-1.1921	-1.4457
	1.7202	-1.1977	-1.4537
	1.7284	-1.2034	-1.4618
	1.7443	-1.2092	-1.4701
	1.7782	-1.2209	-1.4785
	1.7818	-1.2269	-1.4871
	1.8062	-1.233	-1.4959
	1.8357	-1.2391	-1.5049
	1.8451	-1.2454	-1.514
	1.8513	-1.2517	-1.5234
	1.8543	-1.2581	-1.5427
	1.8603	-1.2647	-1.5526
	1.8633	-1.278	-1.5629
	1.8751	-1.2918	-1.5733
	1.8893	-1.2989	-1.595
	1.9165	-1.3134	-1.6063
	1.9217	-1.3208	-1.6179
	1.9294	-1.336	-1.6298
	1.9345	-1.3439	-1.642
	1.9445	-1.3518	-1.6546
	1.9469	-1.3599	-1.6676
	1.9518	-1.3682	-1.6947
	1.9542	-1.3766	-1.709
	1.9566	-1.3852	-1.7237
	1.959	-1.394	-1.739
	1.9731	-1.403	-1.7547
	1.9777	-1.4121	-1.7711
	1.9912	-1.4215	-1.7882
	1.9956	-1.431	-1.8059
	1.9978	-1.4408	-1.8244
	2.0022	-1.4508	-1.8437
	2.0043	-1.461	-1.8639
	2.0107	-1.4822	-1.8851
	2.0128	-1.4932	-1.9074
	2.0334	-1.5044	-1.9308
	2.0434	-1.516	-1.9557
	2.0492	-1.5279	-1.982
	2.0792	-1.5402	-2.01
	2.1139	-1.5527	-2.04
	2.1206	-1.5657	-2.0722
	2.1644	-1.5791	-2.1069
	2.1688	-1.5929	-2.1447
	2.1717	-1.6071	-2.1861
	2.1761	-1.6218	-2.2319
	2.1775	-1.6371	-2.283
	2.1833	-1.6529	-2.341
	2.1973	-1.6692	-2.408
	2.2055	-1.6863	-2.4871
	2.2279	-1.704	-2.584
	2.2304	-1.7225	-2.709
	2.2541	-1.7418	-2.8851
	2.2553	-1.762	-3.1861
	2.2625	-1.7832
	2.2636	-1.8055
	2.2718	-1.8289
	2.273	-1.8538
	2.2844	-1.8801
	2.2878	-1.9081
	2.3212	-1.9381
	2.3324	-1.9703
	2.3738	-2.005
	2.4579	-2.0428
	2.4676	-2.0842
	2.4878	-2.13
	2.5211	-2.1811
	2.5682	-2.2391
	2.5705	-2.3061
	2.5815	-2.3852
	2.8868	-2.4822
	2.9199	-2.6071
	2.9232	-2.7832
	3.0643	-3.0842

## Sheet: Figure 2C
			Histogram of Epeak values
			Bin Edges	Probability
			0	NBD2	NBD1
			0.02	0	0
			0.09	0	0
			0.16	0	0
			0.23	0	0
			0.3	0	0
			0.37	0.0288	0.0309
			0.44	0.0741	0.0665
			0.51	0.1343	0.1512
			0.58	0.1735	0.1431
			0.65	0.1447	0.1458
			0.72	0.109	0.1237
			0.79	0.1072	0.0907
			0.86	0.0785	0.0719
			0.93	0.0575	0.0739
			1	0.0296	0.039
			1.07	0.0523	0.0591
			1.1	0.0105	0.004

## Sheet: Figure 2E
			Dwell time (ms)	NBD2, ATPgS	NBD1, ATP	NBD2, ATP	NDB1, ATP
			0	0	0	0	0
			0.5	0	0	0.205931	0.214984
			1	0	0.0148368	0.417628	0.428013
			1.5	0	0.0237389	0.56425	0.580456
			2	0	0.0296736	0.646623	0.685993
			2.5	0	0.0385757	0.698517	0.742671
			3	0	0.041543	0.733114	0.781759
			3.5	0	0.0445104	0.757002	0.8
			4	0	0.0474777	0.781713	0.818241
			4.5	0	0.0534125	0.797364	0.827362
			5	0.0352423	0.0623145	0.812191	0.838436
			5.5	0.0352423	0.0623145	0.817133	0.848208
			6	0.0352423	0.0652819	0.824547	0.859283
			6.5	0.0352423	0.0652819	0.827842	0.865147
			7	0.0352423	0.074184	0.836903	0.872313
			7.5	0.0352423	0.074184	0.846787	0.879479
			8	0.0352423	0.0801187	0.852554	0.882736
			8.5	0.0352423	0.0860534	0.855848	0.887948
			9	0.0352423	0.0890208	0.860791	0.891205
			9.5	0.0352423	0.0890208	0.861614	0.893811
			10	0.132159	0.118694	0.863262	0.897068
			10.5	0.132159	0.118694	0.868204	0.898371
			11	0.132159	0.118694	0.869028	0.90228
			11.5	0.132159	0.118694	0.873147	0.904235
			12	0.132159	0.118694	0.875618	0.909446
			12.5	0.132159	0.118694	0.877265	0.910749
			13	0.132159	0.118694	0.879736	0.914007
			13.5	0.132159	0.118694	0.882208	0.915309
			14	0.132159	0.121662	0.882208	0.918567
			14.5	0.132159	0.121662	0.883031	0.91987
			15	0.171806	0.148368	0.883855	0.921824
			15.5	0.171806	0.148368	0.885502	0.92443
			16	0.171806	0.148368	0.890445	0.925733
			16.5	0.171806	0.148368	0.891269	0.925733
			17	0.171806	0.148368	0.894563	0.928339
			17.5	0.171806	0.148368	0.895387	0.929642
			18	0.171806	0.148368	0.897858	0.932248
			18.5	0.171806	0.148368	0.899506	0.932248
			19	0.171806	0.148368	0.899506	0.934202
			19.5	0.171806	0.148368	0.900329	0.934853
			20	0.215859	0.181009	0.900329	0.934853
			20.5	0.215859	0.181009	0.901153	0.936156
			21	0.215859	0.181009	0.902801	0.938111
			21.5	0.215859	0.181009	0.902801	0.939414
			22	0.215859	0.181009	0.902801	0.939414
			22.5	0.215859	0.181009	0.905272	0.942671
			23	0.215859	0.183976	0.905272	0.942671
			23.5	0.215859	0.183976	0.906096	0.943322
			24	0.215859	0.183976	0.906096	0.945277
			24.5	0.215859	0.183976	0.907743	0.945928
			25	0.251101	0.198813	0.908567	0.945928
			25.5	0.251101	0.198813	0.910214	0.945928
			26	0.251101	0.198813	0.911038	0.945928
			26.5	0.251101	0.198813	0.911038	0.947231
			27	0.251101	0.198813	0.913509	0.947883
			27.5	0.251101	0.198813	0.915157	0.947883
			28	0.251101	0.198813	0.916804	0.947883
			28.5	0.251101	0.198813	0.916804	0.948534
			29	0.251101	0.198813	0.917628	0.948534
			29.5	0.251101	0.198813	0.918451	0.948534
			30	0.264317	0.21365	0.919275	0.948534
			30.5	0.264317	0.21365	0.919275	0.949186
			31	0.264317	0.21365	0.919275	0.949837
			31.5	0.264317	0.21365	0.920923	0.950489
			32	0.264317	0.216617	0.921746	0.950489
			32.5	0.264317	0.216617	0.921746	0.950489
			33	0.264317	0.216617	0.921746	0.95114
			33.5	0.264317	0.216617	0.921746	0.95114
			34	0.264317	0.216617	0.921746	0.952443
			34.5	0.264317	0.216617	0.921746	0.952443
			35	0.281938	0.228487	0.923394	0.953094
			35.5	0.281938	0.228487	0.923394	0.953094
			36	0.281938	0.231454	0.925041	0.953746
			36.5	0.281938	0.231454	0.925865	0.955049
			37	0.281938	0.231454	0.925865	0.9557
			37.5	0.281938	0.231454	0.925865	0.956352
			38	0.281938	0.231454	0.926689	0.956352
			38.5	0.281938	0.231454	0.926689	0.956352
			39	0.281938	0.231454	0.926689	0.957003
			39.5	0.281938	0.231454	0.927512	0.957003
			40	0.299559	0.249258	0.927512	0.957003
			40.5	0.299559	0.249258	0.927512	0.958306
			41	0.299559	0.249258	0.928336	0.958958
			41.5	0.299559	0.249258	0.928336	0.958958
			42	0.299559	0.249258	0.92916	0.958958
			42.5	0.299559	0.249258	0.929984	0.958958
			43	0.299559	0.252226	0.929984	0.959609
			43.5	0.299559	0.252226	0.930807	0.959609
			44	0.299559	0.252226	0.931631	0.960261
			44.5	0.299559	0.252226	0.931631	0.960261
			45	0.330396	0.25816	0.931631	0.960261
			45.5	0.330396	0.25816	0.931631	0.961564
			46	0.330396	0.25816	0.931631	0.962215
			46.5	0.330396	0.25816	0.932455	0.962866
			47	0.330396	0.25816	0.932455	0.963518
			47.5	0.330396	0.261128	0.932455	0.964169
			48	0.330396	0.261128	0.933278	0.964821
			48.5	0.330396	0.261128	0.933278	0.964821
			49	0.330396	0.261128	0.933278	0.965472
			49.5	0.330396	0.261128	0.933278	0.965472
			50	0.339207	0.267062	0.933278	0.966124
			50.5	0.339207	0.267062	0.934926	0.966124
			51	0.339207	0.267062	0.934926	0.966124
			51.5	0.339207	0.267062	0.93575	0.966124
			52	0.339207	0.267062	0.93575	0.966124
			52.5	0.339207	0.27003	0.936573	0.966124
			53	0.339207	0.27003	0.936573	0.966124
			53.5	0.339207	0.27003	0.937397	0.966124
			54	0.339207	0.27003	0.937397	0.966775
			54.5	0.339207	0.27003	0.937397	0.966775
			55	0.361233	0.287834	0.937397	0.966775
			55.5	0.361233	0.287834	0.938221	0.966775
			56	0.361233	0.287834	0.938221	0.966775
			56.5	0.361233	0.287834	0.938221	0.967427
			57	0.361233	0.287834	0.938221	0.967427
			57.5	0.361233	0.287834	0.938221	0.967427
			58	0.361233	0.287834	0.938221	0.968078
			58.5	0.361233	0.287834	0.938221	0.96873
			59	0.361233	0.287834	0.938221	0.96873
			59.5	0.361233	0.287834	0.938221	0.96873
			60	0.361233	0.302671	0.939868	0.96873
			60.5	0.361233	0.302671	0.940692	0.96873
			61	0.361233	0.305638	0.940692	0.969381
			61.5	0.361233	0.305638	0.940692	0.969381
			62	0.361233	0.305638	0.940692	0.969381
			62.5	0.361233	0.305638	0.940692	0.970033
			63	0.361233	0.305638	0.940692	0.971336
			63.5	0.361233	0.305638	0.940692	0.971336
			64	0.361233	0.305638	0.941516	0.971336
			64.5	0.361233	0.305638	0.941516	0.971336
			65	0.361233	0.317507	0.941516	0.971336
			65.5	0.361233	0.317507	0.941516	0.971336
			66	0.361233	0.317507	0.941516	0.971336
			66.5	0.361233	0.317507	0.941516	0.971336
			67	0.361233	0.317507	0.941516	0.971336
			67.5	0.361233	0.317507	0.941516	0.971336
			68	0.361233	0.317507	0.941516	0.971336
			68.5	0.361233	0.317507	0.942339	0.971336
			69	0.361233	0.317507	0.942339	0.971987
			69.5	0.361233	0.317507	0.942339	0.971987
			70	0.365639	0.323442	0.943163	0.971987
			70.5	0.365639	0.329377	0.943163	0.971987
			71	0.365639	0.329377	0.943987	0.972638
			71.5	0.365639	0.329377	0.944811	0.972638
			72	0.365639	0.332344	0.944811	0.972638
			72.5	0.365639	0.332344	0.945634	0.972638
			73	0.365639	0.332344	0.947282	0.972638
			73.5	0.365639	0.332344	0.947282	0.972638
			74	0.365639	0.332344	0.947282	0.972638
			74.5	0.365639	0.332344	0.947282	0.972638
			75	0.370044	0.341246	0.948929	0.972638
			75.5	0.370044	0.341246	0.948929	0.972638
			76	0.370044	0.341246	0.948929	0.972638
			76.5	0.370044	0.341246	0.948929	0.972638
			77	0.370044	0.341246	0.948929	0.972638
			77.5	0.370044	0.341246	0.949753	0.972638
			78	0.370044	0.341246	0.949753	0.97329
			78.5	0.370044	0.341246	0.949753	0.97329
			79	0.370044	0.341246	0.949753	0.97329
			79.5	0.370044	0.341246	0.949753	0.97329
			80	0.374449	0.347181	0.949753	0.97329
			80.5	0.374449	0.347181	0.949753	0.974593
			81	0.374449	0.347181	0.949753	0.974593
			81.5	0.374449	0.347181	0.949753	0.974593
			82	0.374449	0.347181	0.949753	0.974593
			82.5	0.374449	0.347181	0.9514	0.974593
			83	0.374449	0.347181	0.9514	0.975244
			83.5	0.374449	0.347181	0.952224	0.975244
			84	0.374449	0.347181	0.952224	0.975244
			84.5	0.374449	0.347181	0.952224	0.975244
			85	0.378855	0.353116	0.953871	0.975896
			85.5	0.378855	0.353116	0.953871	0.975896
			86	0.378855	0.353116	0.954695	0.976547
			86.5	0.378855	0.353116	0.954695	0.976547
			87	0.378855	0.353116	0.954695	0.976547
			87.5	0.378855	0.353116	0.954695	0.976547
			88	0.378855	0.353116	0.955519	0.976547
			88.5	0.378855	0.353116	0.956343	0.976547
			89	0.378855	0.353116	0.956343	0.976547
			89.5	0.378855	0.353116	0.957166	0.976547
			90	0.38326	0.353116	0.95799	0.976547
			90.5	0.38326	0.356083	0.958814	0.977199
			91	0.38326	0.356083	0.959638	0.977199
			91.5	0.38326	0.356083	0.959638	0.977199
			92	0.38326	0.356083	0.959638	0.977199
			92.5	0.38326	0.356083	0.959638	0.977199
			93	0.38326	0.356083	0.959638	0.977199
			93.5	0.38326	0.356083	0.959638	0.97785
			94	0.38326	0.356083	0.960461	0.97785
			94.5	0.38326	0.356083	0.960461	0.97785
			95	0.38326	0.362018	0.961285	0.97785
			95.5	0.38326	0.362018	0.961285	0.97785
			96	0.38326	0.362018	0.961285	0.97785
			96.5	0.38326	0.362018	0.961285	0.97785
			97	0.38326	0.362018	0.961285	0.978502
			97.5	0.38326	0.362018	0.961285	0.978502
			98	0.38326	0.362018	0.962109	0.978502
			98.5	0.38326	0.364985	0.962109	0.978502
			99	0.38326	0.364985	0.962932	0.979805
			99.5	0.38326	0.364985	0.963756	0.979805
			100	0.387665	0.37092	0.963756	0.979805
			100.5	0.387665	0.37092	0.96458	0.979805
			101	0.387665	0.37092	0.965404	0.980456
			101.5	0.387665	0.37092	0.965404	0.980456
			102	0.387665	0.373887	0.965404	0.980456
			102.5	0.387665	0.373887	0.967051	0.980456
			103	0.387665	0.376855	0.967875	0.981107
			103.5	0.387665	0.376855	0.967875	0.981107
			104	0.387665	0.376855	0.967875	0.981107
			104.5	0.387665	0.376855	0.967875	0.981107
			105	0.396476	0.382789	0.967875	0.981107
			105.5	0.396476	0.382789	0.967875	0.981107
			106	0.396476	0.382789	0.967875	0.981107
			106.5	0.396476	0.382789	0.967875	0.981759
			107	0.396476	0.382789	0.967875	0.981759
			107.5	0.396476	0.382789	0.967875	0.981759
			108	0.396476	0.382789	0.968699	0.981759
			108.5	0.396476	0.382789	0.968699	0.981759
			109	0.396476	0.382789	0.968699	0.981759
			109.5	0.396476	0.382789	0.968699	0.981759
			110	0.400881	0.388724	0.968699	0.981759
			110.5	0.400881	0.388724	0.969522	0.981759
			111	0.400881	0.388724	0.969522	0.981759
			111.5	0.400881	0.388724	0.969522	0.981759
			112	0.400881	0.388724	0.970346	0.98241
			112.5	0.400881	0.388724	0.970346	0.98241
			113	0.400881	0.388724	0.970346	0.983062
			113.5	0.400881	0.388724	0.970346	0.983062
			114	0.400881	0.388724	0.970346	0.983062
			114.5	0.400881	0.388724	0.970346	0.983062
			115	0.409692	0.391691	0.970346	0.983062
			115.5	0.409692	0.391691	0.970346	0.983062
			116	0.409692	0.391691	0.970346	0.983062
			116.5	0.409692	0.391691	0.970346	0.983062
			117	0.409692	0.391691	0.970346	0.983713
			117.5	0.409692	0.391691	0.970346	0.983713
			118	0.409692	0.391691	0.970346	0.983713
			118.5	0.409692	0.391691	0.970346	0.983713
			119	0.409692	0.391691	0.970346	0.983713
			119.5	0.409692	0.391691	0.970346	0.983713
			120	0.418502	0.394659	0.97117	0.983713
			120.5	0.418502	0.394659	0.97117	0.983713
			121	0.418502	0.394659	0.97117	0.983713
			121.5	0.418502	0.394659	0.97117	0.983713
			122	0.418502	0.394659	0.97117	0.983713
			122.5	0.418502	0.394659	0.97117	0.983713
			123	0.418502	0.394659	0.97117	0.983713
			123.5	0.418502	0.394659	0.97117	0.984365
			124	0.418502	0.394659	0.97117	0.984365
			124.5	0.418502	0.397626	0.97117	0.984365
			125	0.422907	0.403561	0.97117	0.984365
			125.5	0.422907	0.403561	0.97117	0.984365
			126	0.422907	0.403561	0.97117	0.984365
			126.5	0.422907	0.403561	0.97117	0.984365
			127	0.422907	0.403561	0.97117	0.984365
			127.5	0.422907	0.403561	0.97117	0.984365
			128	0.422907	0.403561	0.97117	0.984365
			128.5	0.422907	0.403561	0.97117	0.984365
			129	0.422907	0.403561	0.97117	0.984365
			129.5	0.422907	0.403561	0.97117	0.985016
			130	0.427313	0.409496	0.971993	0.985016
			130.5	0.427313	0.409496	0.971993	0.985016
			131	0.427313	0.409496	0.971993	0.985016
			131.5	0.427313	0.409496	0.971993	0.985016
			132	0.427313	0.409496	0.972817	0.985016
			132.5	0.427313	0.409496	0.972817	0.985016
			133	0.427313	0.409496	0.972817	0.985016
			133.5	0.427313	0.409496	0.972817	0.985016
			134	0.427313	0.409496	0.972817	0.985668
			134.5	0.427313	0.409496	0.972817	0.985668
			135	0.431718	0.409496	0.972817	0.985668
			135.5	0.431718	0.409496	0.972817	0.985668
			136	0.431718	0.409496	0.972817	0.985668
			136.5	0.431718	0.409496	0.972817	0.985668
			137	0.431718	0.409496	0.972817	0.985668
			137.5	0.431718	0.409496	0.972817	0.985668
			138	0.431718	0.409496	0.972817	0.985668
			138.5	0.431718	0.409496	0.972817	0.985668
			139	0.431718	0.409496	0.972817	0.985668
			139.5	0.431718	0.409496	0.972817	0.985668
			140	0.436123	0.421365	0.972817	0.985668
			140.5	0.436123	0.421365	0.972817	0.985668
			141	0.436123	0.424332	0.972817	0.985668
			141.5	0.436123	0.4273	0.972817	0.985668
			142	0.436123	0.4273	0.972817	0.985668
			142.5	0.436123	0.4273	0.972817	0.985668
			143	0.436123	0.4273	0.972817	0.985668
			143.5	0.436123	0.4273	0.972817	0.985668
			144	0.436123	0.4273	0.972817	0.986319
			144.5	0.436123	0.4273	0.972817	0.986971
			145	0.440529	0.439169	0.972817	0.986971
			145.5	0.440529	0.439169	0.972817	0.986971
			146	0.440529	0.439169	0.973641	0.986971
			146.5	0.440529	0.439169	0.973641	0.986971
			147	0.440529	0.439169	0.973641	0.987622
			147.5	0.440529	0.439169	0.974465	0.987622
			148	0.440529	0.442136	0.974465	0.987622
			148.5	0.440529	0.442136	0.975288	0.987622
			149	0.440529	0.442136	0.975288	0.987622
			149.5	0.440529	0.442136	0.975288	0.987622
			150	0.440529	0.448071	0.976112	0.987622
			150.5	0.440529	0.448071	0.976936	0.987622
			151	0.440529	0.448071	0.976936	0.987622
			151.5	0.440529	0.448071	0.976936	0.987622
			152	0.440529	0.448071	0.976936	0.987622
			152.5	0.440529	0.448071	0.977759	0.987622
			153	0.440529	0.448071	0.977759	0.987622
			153.5	0.440529	0.448071	0.977759	0.987622
			154	0.440529	0.448071	0.977759	0.987622
			154.5	0.440529	0.448071	0.977759	0.987622
			155	0.444934	0.448071	0.977759	0.987622
			155.5	0.444934	0.448071	0.977759	0.987622
			156	0.444934	0.448071	0.977759	0.987622
			156.5	0.444934	0.448071	0.977759	0.987622
			157	0.444934	0.448071	0.977759	0.987622
			157.5	0.444934	0.448071	0.978583	0.987622
			158	0.444934	0.448071	0.978583	0.987622
			158.5	0.444934	0.448071	0.978583	0.987622
			159	0.444934	0.448071	0.978583	0.987622
			159.5	0.444934	0.448071	0.978583	0.987622
			160	0.449339	0.454006	0.978583	0.987622
			160.5	0.449339	0.454006	0.979407	0.987622
			161	0.449339	0.454006	0.979407	0.987622
			161.5	0.449339	0.454006	0.979407	0.987622
			162	0.449339	0.454006	0.979407	0.987622
			162.5	0.449339	0.454006	0.979407	0.987622
			163	0.449339	0.454006	0.979407	0.987622
			163.5	0.449339	0.454006	0.979407	0.987622
			164	0.449339	0.454006	0.979407	0.987622
			164.5	0.449339	0.454006	0.979407	0.987622
			165	0.453744	0.454006	0.979407	0.987622
			165.5	0.453744	0.454006	0.979407	0.987622
			166	0.453744	0.454006	0.979407	0.987622
			166.5	0.453744	0.454006	0.979407	0.987622
			167	0.453744	0.454006	0.979407	0.987622
			167.5	0.453744	0.454006	0.979407	0.987622
			168	0.453744	0.454006	0.979407	0.987622
			168.5	0.453744	0.454006	0.979407	0.987622
			169	0.453744	0.454006	0.980231	0.987622
			169.5	0.453744	0.454006	0.980231	0.987622
			170	0.453744	0.456973	0.981054	0.987622
			170.5	0.453744	0.456973	0.981054	0.987622
			171	0.453744	0.456973	0.981054	0.987622
			171.5	0.453744	0.456973	0.981054	0.987622
			172	0.453744	0.456973	0.981054	0.987622
			172.5	0.453744	0.456973	0.981054	0.987622
			173	0.453744	0.456973	0.981054	0.988274
			173.5	0.453744	0.456973	0.981054	0.988274
			174	0.453744	0.456973	0.981054	0.988274
			174.5	0.453744	0.456973	0.981054	0.988274
			175	0.453744	0.459941	0.981054	0.988274
			175.5	0.453744	0.459941	0.981054	0.988274
			176	0.453744	0.459941	0.981054	0.988274
			176.5	0.453744	0.459941	0.981054	0.988274
			177	0.453744	0.459941	0.981054	0.988274
			177.5	0.453744	0.459941	0.981054	0.988274
			178	0.453744	0.459941	0.981054	0.988274
			178.5	0.453744	0.459941	0.981054	0.988274
			179	0.453744	0.459941	0.981054	0.988274
			179.5	0.453744	0.459941	0.981878	0.988274
			180	0.45815	0.465875	0.982702	0.988274
			180.5	0.45815	0.465875	0.982702	0.988274
			181	0.45815	0.465875	0.982702	0.988274
			181.5	0.45815	0.465875	0.982702	0.988274
			182	0.45815	0.465875	0.982702	0.988274
			182.5	0.45815	0.465875	0.982702	0.988274
			183	0.45815	0.465875	0.983526	0.988274
			183.5	0.45815	0.465875	0.984349	0.988274
			184	0.45815	0.465875	0.984349	0.988274
			184.5	0.45815	0.465875	0.984349	0.988274
			185	0.45815	0.465875	0.984349	0.988274
			185.5	0.45815	0.465875	0.984349	0.988274
			186	0.45815	0.465875	0.984349	0.988274
			186.5	0.45815	0.465875	0.984349	0.988274
			187	0.45815	0.465875	0.985173	0.988274
			187.5	0.45815	0.468843	0.985997	0.988274
			188	0.45815	0.468843	0.985997	0.988274
			188.5	0.45815	0.468843	0.985997	0.988274
			189	0.45815	0.468843	0.985997	0.988274
			189.5	0.45815	0.468843	0.985997	0.988274
			190	0.45815	0.47181	0.985997	0.988925
			190.5	0.45815	0.47181	0.985997	0.988925
			191	0.45815	0.47181	0.985997	0.988925
			191.5	0.45815	0.47181	0.985997	0.988925
			192	0.45815	0.47181	0.985997	0.988925
			192.5	0.45815	0.47181	0.98682	0.988925
			193	0.45815	0.47181	0.98682	0.988925
			193.5	0.45815	0.47181	0.98682	0.988925
			194	0.45815	0.47181	0.987644	0.989577
			194.5	0.45815	0.47181	0.987644	0.989577
			195	0.45815	0.480712	0.987644	0.989577
			195.5	0.45815	0.480712	0.987644	0.989577
			196	0.45815	0.480712	0.987644	0.989577
			196.5	0.45815	0.480712	0.987644	0.989577
			197	0.45815	0.480712	0.987644	0.989577
			197.5	0.45815	0.480712	0.987644	0.989577
			198	0.45815	0.480712	0.987644	0.989577
			198.5	0.45815	0.480712	0.987644	0.989577
			199	0.45815	0.480712	0.987644	0.989577
			199.5	0.45815	0.480712	0.987644	0.989577
			200	0.45815	0.48368	0.987644	0.989577
			200.5	0.45815	0.48368	0.987644	0.989577
			201	0.45815	0.48368	0.987644	0.989577
			201.5	0.45815	0.48368	0.987644	0.989577
			202	0.45815	0.48368	0.987644	0.989577
			202.5	0.45815	0.48368	0.987644	0.989577
			203	0.45815	0.48368	0.987644	0.989577
			203.5	0.45815	0.48368	0.987644	0.989577
			204	0.45815	0.48368	0.987644	0.989577
			204.5	0.45815	0.48368	0.987644	0.990228
			205	0.45815	0.48368	0.987644	0.990879
			205.5	0.45815	0.48368	0.987644	0.990879
			206	0.45815	0.48368	0.987644	0.990879
			206.5	0.45815	0.48368	0.987644	0.990879
			207	0.45815	0.48368	0.987644	0.990879
			207.5	0.45815	0.48368	0.987644	0.990879
			208	0.45815	0.48368	0.987644	0.990879
			208.5	0.45815	0.48368	0.987644	0.990879
			209	0.45815	0.48368	0.987644	0.990879
			209.5	0.45815	0.48368	0.988468	0.990879
			210	0.45815	0.48368	0.988468	0.990879
			210.5	0.45815	0.48368	0.988468	0.990879
			211	0.45815	0.48368	0.988468	0.990879
			211.5	0.45815	0.48368	0.988468	0.990879
			212	0.45815	0.48368	0.988468	0.990879
			212.5	0.45815	0.48368	0.988468	0.990879
			213	0.45815	0.48368	0.988468	0.990879
			213.5	0.45815	0.48368	0.988468	0.990879
			214	0.45815	0.48368	0.988468	0.990879
			214.5	0.45815	0.48368	0.988468	0.990879
			215	0.45815	0.486647	0.989292	0.990879
			215.5	0.45815	0.486647	0.989292	0.990879
			216	0.45815	0.486647	0.989292	0.990879
			216.5	0.45815	0.486647	0.989292	0.990879
			217	0.45815	0.486647	0.989292	0.990879
			217.5	0.45815	0.486647	0.989292	0.990879
			218	0.45815	0.486647	0.989292	0.990879
			218.5	0.45815	0.486647	0.989292	0.990879
			219	0.45815	0.486647	0.989292	0.990879
			219.5	0.45815	0.486647	0.989292	0.990879
			220	0.45815	0.492582	0.989292	0.990879
			220.5	0.45815	0.495549	0.989292	0.990879
			221	0.45815	0.495549	0.989292	0.990879
			221.5	0.45815	0.495549	0.989292	0.990879
			222	0.45815	0.495549	0.989292	0.990879
			222.5	0.45815	0.495549	0.989292	0.990879
			223	0.45815	0.495549	0.989292	0.990879
			223.5	0.45815	0.495549	0.989292	0.990879
			224	0.45815	0.495549	0.989292	0.990879
			224.5	0.45815	0.495549	0.989292	0.990879
			225	0.45815	0.495549	0.989292	0.990879
			225.5	0.45815	0.495549	0.989292	0.990879
			226	0.45815	0.495549	0.989292	0.990879
			226.5	0.45815	0.498516	0.989292	0.991531
			227	0.45815	0.498516	0.989292	0.991531
			227.5	0.45815	0.498516	0.989292	0.992182
			228	0.45815	0.498516	0.989292	0.992182
			228.5	0.45815	0.498516	0.989292	0.992182
			229	0.45815	0.498516	0.989292	0.992182
			229.5	0.45815	0.498516	0.989292	0.992182
			230	0.45815	0.501484	0.989292	0.992182
			230.5	0.45815	0.501484	0.989292	0.992182
			231	0.45815	0.501484	0.989292	0.992182
			231.5	0.45815	0.501484	0.989292	0.992182
			232	0.45815	0.501484	0.989292	0.992182
			232.5	0.45815	0.501484	0.989292	0.992182
			233	0.45815	0.501484	0.989292	0.992182
			233.5	0.45815	0.501484	0.989292	0.992182
			234	0.45815	0.501484	0.989292	0.992182
			234.5	0.45815	0.501484	0.989292	0.992182
			235	0.45815	0.504451	0.989292	0.992182
			235.5	0.45815	0.504451	0.989292	0.992182
			236	0.45815	0.504451	0.989292	0.992182
			236.5	0.45815	0.504451	0.990115	0.992182
			237	0.45815	0.504451	0.990115	0.992182
			237.5	0.45815	0.504451	0.990115	0.992182
			238	0.45815	0.504451	0.990115	0.992182
			238.5	0.45815	0.504451	0.990115	0.992182
			239	0.45815	0.504451	0.990115	0.992182
			239.5	0.45815	0.504451	0.990115	0.992182
			240	0.462555	0.510386	0.990115	0.992182
			240.5	0.462555	0.510386	0.990115	0.992182
			241	0.462555	0.510386	0.990115	0.992182
			241.5	0.462555	0.510386	0.990115	0.992182
			242	0.462555	0.510386	0.990115	0.992182
			242.5	0.462555	0.510386	0.990115	0.992182
			243	0.462555	0.510386	0.990115	0.992182
			243.5	0.462555	0.510386	0.990115	0.992182
			244	0.462555	0.510386	0.990115	0.992182
			244.5	0.462555	0.510386	0.990115	0.992182
			245	0.462555	0.510386	0.990115	0.992182
			245.5	0.462555	0.510386	0.990115	0.992182
			246	0.462555	0.510386	0.990115	0.992182
			246.5	0.462555	0.510386	0.990115	0.992182
			247	0.462555	0.510386	0.990115	0.992182
			247.5	0.462555	0.510386	0.990115	0.992182
			248	0.462555	0.510386	0.990115	0.992182
			248.5	0.462555	0.510386	0.990115	0.992182
			249	0.462555	0.510386	0.990115	0.992182
			249.5	0.462555	0.510386	0.990115	0.992182
			250	0.471366	0.513353	0.990115	0.992182
			250.5	0.471366	0.513353	0.990115	0.992182
			251	0.471366	0.513353	0.990115	0.992182
			251.5	0.471366	0.513353	0.990115	0.992182
			252	0.471366	0.513353	0.990115	0.992182
			252.5	0.471366	0.513353	0.990115	0.992182
			253	0.471366	0.513353	0.990115	0.992182
			253.5	0.471366	0.513353	0.990115	0.992182
			254	0.471366	0.513353	0.990115	0.992182
			254.5	0.471366	0.513353	0.990115	0.992182
			255	0.475771	0.519288	0.990115	0.992182
			255.5	0.475771	0.519288	0.990115	0.992182
			256	0.475771	0.519288	0.990115	0.992182
			256.5	0.475771	0.519288	0.990115	0.992182
			257	0.475771	0.519288	0.990115	0.992182
			257.5	0.475771	0.519288	0.990115	0.992182
			258	0.475771	0.519288	0.990115	0.992182
			258.5	0.475771	0.519288	0.990115	0.992182
			259	0.475771	0.519288	0.990115	0.992182
			259.5	0.475771	0.519288	0.990115	0.992182
			260	0.484581	0.522255	0.990115	0.992182
			260.5	0.484581	0.522255	0.990115	0.992182
			261	0.484581	0.522255	0.990115	0.992182
			261.5	0.484581	0.522255	0.990115	0.992182
			262	0.484581	0.522255	0.990115	0.992182
			262.5	0.484581	0.522255	0.990115	0.992182
			263	0.484581	0.522255	0.990115	0.992182
			263.5	0.484581	0.522255	0.990115	0.992182
			264	0.484581	0.522255	0.990115	0.992182
			264.5	0.484581	0.522255	0.990115	0.992182
			265	0.484581	0.525223	0.990115	0.992182
			265.5	0.484581	0.525223	0.990115	0.992182
			266	0.484581	0.525223	0.990115	0.992182
			266.5	0.484581	0.525223	0.990115	0.992182
			267	0.484581	0.525223	0.990115	0.992182
			267.5	0.484581	0.525223	0.990115	0.992182
			268	0.484581	0.525223	0.990115	0.992182
			268.5	0.484581	0.525223	0.990115	0.992182
			269	0.484581	0.525223	0.990115	0.992182
			269.5	0.484581	0.525223	0.990115	0.992182
			270	0.484581	0.525223	0.990115	0.992182
			270.5	0.484581	0.525223	0.990115	0.992182
			271	0.484581	0.525223	0.990115	0.992182
			271.5	0.484581	0.525223	0.990115	0.992182
			272	0.484581	0.525223	0.990115	0.992182
			272.5	0.484581	0.525223	0.990115	0.992182
			273	0.484581	0.525223	0.990115	0.992182
			273.5	0.484581	0.525223	0.990115	0.992182
			274	0.484581	0.525223	0.990115	0.992182
			274.5	0.484581	0.525223	0.990115	0.992182
			275	0.484581	0.525223	0.990115	0.992182
			275.5	0.484581	0.525223	0.990115	0.992182
			276	0.484581	0.525223	0.990115	0.992182
			276.5	0.484581	0.52819	0.990115	0.992182
			277	0.484581	0.52819	0.990115	0.992182
			277.5	0.484581	0.52819	0.990115	0.992182
			278	0.484581	0.52819	0.990115	0.992182
			278.5	0.484581	0.52819	0.990115	0.992182
			279	0.484581	0.52819	0.990115	0.992182
			279.5	0.484581	0.52819	0.990115	0.992182
			280	0.484581	0.531157	0.990115	0.992182
			280.5	0.484581	0.531157	0.990115	0.992182
			281	0.484581	0.531157	0.990115	0.992182
			281.5	0.484581	0.531157	0.990115	0.992182
			282	0.484581	0.531157	0.990115	0.992182
			282.5	0.484581	0.531157	0.990115	0.992182
			283	0.484581	0.531157	0.990115	0.992182
			283.5	0.484581	0.531157	0.990115	0.992182
			284	0.484581	0.531157	0.990115	0.992182
			284.5	0.484581	0.531157	0.990115	0.992182
			285	0.488987	0.531157	0.990115	0.992182
			285.5	0.488987	0.531157	0.990115	0.992182
			286	0.488987	0.531157	0.990115	0.992182
			286.5	0.488987	0.531157	0.990115	0.992182
			287	0.488987	0.531157	0.990939	0.992182
			287.5	0.488987	0.531157	0.990939	0.992182
			288	0.488987	0.531157	0.990939	0.992834
			288.5	0.488987	0.531157	0.990939	0.992834
			289	0.488987	0.531157	0.990939	0.992834
			289.5	0.488987	0.531157	0.990939	0.992834
			290	0.493392	0.537092	0.990939	0.992834
			290.5	0.493392	0.537092	0.990939	0.992834
			291	0.493392	0.537092	0.990939	0.992834
			291.5	0.493392	0.537092	0.990939	0.992834
			292	0.493392	0.537092	0.990939	0.992834
			292.5	0.493392	0.537092	0.990939	0.992834
			293	0.493392	0.537092	0.990939	0.992834
			293.5	0.493392	0.537092	0.991763	0.992834
			294	0.493392	0.537092	0.991763	0.992834
			294.5	0.493392	0.537092	0.991763	0.992834
			295	0.506608	0.537092	0.991763	0.992834
			295.5	0.506608	0.537092	0.991763	0.992834
			296	0.506608	0.537092	0.991763	0.992834
			296.5	0.506608	0.537092	0.991763	0.992834
			297	0.506608	0.537092	0.991763	0.992834
			297.5	0.506608	0.537092	0.991763	0.992834
			298	0.506608	0.537092	0.991763	0.992834
			298.5	0.506608	0.537092	0.991763	0.992834
			299	0.506608	0.537092	0.991763	0.992834
			299.5	0.506608	0.537092	0.991763	0.992834
			300	0.506608	0.540059	0.991763	0.992834
			300.5	0.506608	0.540059	0.991763	0.992834
			301	0.506608	0.540059	0.991763	0.992834
			301.5	0.506608	0.540059	0.991763	0.992834
			302	0.506608	0.540059	0.991763	0.992834
			302.5	0.506608	0.540059	0.991763	0.992834
			303	0.506608	0.540059	0.991763	0.992834
			303.5	0.506608	0.540059	0.991763	0.992834
			304	0.506608	0.540059	0.991763	0.992834
			304.5	0.506608	0.540059	0.991763	0.992834
			305	0.506608	0.540059	0.991763	0.992834
			305.5	0.506608	0.540059	0.991763	0.992834
			306	0.506608	0.540059	0.991763	0.992834
			306.5	0.506608	0.540059	0.991763	0.992834
			307	0.506608	0.540059	0.991763	0.992834
			307.5	0.506608	0.540059	0.992586	0.992834
			308	0.506608	0.540059	0.992586	0.992834
			308.5	0.506608	0.540059	0.992586	0.992834
			309	0.506608	0.540059	0.992586	0.992834
			309.5	0.506608	0.540059	0.992586	0.992834
			310	0.506608	0.543027	0.992586	0.992834
			310.5	0.506608	0.543027	0.992586	0.992834
			311	0.506608	0.543027	0.992586	0.992834
			311.5	0.506608	0.543027	0.992586	0.992834
			312	0.506608	0.543027	0.992586	0.992834
			312.5	0.506608	0.543027	0.992586	0.992834
			313	0.506608	0.543027	0.992586	0.992834
			313.5	0.506608	0.543027	0.992586	0.992834
			314	0.506608	0.543027	0.992586	0.992834
			314.5	0.506608	0.543027	0.992586	0.992834
			315	0.515419	0.543027	0.992586	0.992834
			315.5	0.515419	0.543027	0.992586	0.992834
			316	0.515419	0.543027	0.992586	0.992834
			316.5	0.515419	0.543027	0.992586	0.992834
			317	0.515419	0.543027	0.992586	0.992834
			317.5	0.515419	0.543027	0.992586	0.992834
			318	0.515419	0.543027	0.992586	0.992834
			318.5	0.515419	0.545994	0.992586	0.992834
			319	0.515419	0.545994	0.992586	0.992834
			319.5	0.515419	0.545994	0.992586	0.992834
			320	0.519824	0.551929	0.992586	0.992834
			320.5	0.519824	0.551929	0.992586	0.992834
			321	0.519824	0.551929	0.992586	0.992834
			321.5	0.519824	0.551929	0.992586	0.992834
			322	0.519824	0.551929	0.992586	0.992834
			322.5	0.519824	0.551929	0.992586	0.992834
			323	0.519824	0.551929	0.992586	0.992834
			323.5	0.519824	0.551929	0.992586	0.992834
			324	0.519824	0.551929	0.992586	0.992834
			324.5	0.519824	0.551929	0.992586	0.992834
			325	0.519824	0.554896	0.992586	0.992834
			325.5	0.519824	0.554896	0.992586	0.992834
			326	0.519824	0.554896	0.992586	0.992834
			326.5	0.519824	0.554896	0.992586	0.992834
			327	0.519824	0.554896	0.992586	0.992834
			327.5	0.519824	0.554896	0.992586	0.992834
			328	0.519824	0.554896	0.992586	0.992834
			328.5	0.519824	0.554896	0.992586	0.992834
			329	0.519824	0.554896	0.992586	0.992834
			329.5	0.519824	0.554896	0.992586	0.992834
			330	0.519824	0.557864	0.992586	0.992834
			330.5	0.519824	0.557864	0.992586	0.992834
			331	0.519824	0.557864	0.992586	0.992834
			331.5	0.519824	0.557864	0.992586	0.992834
			332	0.519824	0.557864	0.99341	0.992834
			332.5	0.519824	0.557864	0.99341	0.992834
			333	0.519824	0.557864	0.99341	0.992834
			333.5	0.519824	0.557864	0.99341	0.992834
			334	0.519824	0.557864	0.99341	0.992834
			334.5	0.519824	0.557864	0.99341	0.992834
			335	0.519824	0.560831	0.99341	0.992834
			335.5	0.519824	0.560831	0.99341	0.992834
			336	0.519824	0.560831	0.99341	0.992834
			336.5	0.519824	0.560831	0.99341	0.992834
			337	0.519824	0.560831	0.99341	0.992834
			337.5	0.519824	0.560831	0.99341	0.992834
			338	0.519824	0.560831	0.99341	0.992834
			338.5	0.519824	0.560831	0.99341	0.992834
			339	0.519824	0.560831	0.99341	0.992834
			339.5	0.519824	0.560831	0.99341	0.992834
			340	0.519824	0.560831	0.99341	0.992834
			340.5	0.519824	0.560831	0.99341	0.992834
			341	0.519824	0.560831	0.99341	0.992834
			341.5	0.519824	0.560831	0.99341	0.992834
			342	0.519824	0.560831	0.99341	0.993485
			342.5	0.519824	0.560831	0.99341	0.993485
			343	0.519824	0.560831	0.99341	0.993485
			343.5	0.519824	0.563798	0.99341	0.993485
			344	0.519824	0.566766	0.99341	0.993485
			344.5	0.519824	0.566766	0.99341	0.993485
			345	0.519824	0.569733	0.99341	0.993485
			345.5	0.519824	0.569733	0.99341	0.993485
			346	0.519824	0.569733	0.99341	0.993485
			346.5	0.519824	0.569733	0.99341	0.993485
			347	0.519824	0.569733	0.99341	0.993485
			347.5	0.519824	0.569733	0.99341	0.993485
			348	0.519824	0.5727	0.99341	0.993485
			348.5	0.519824	0.5727	0.99341	0.993485
			349	0.519824	0.5727	0.99341	0.993485
			349.5	0.519824	0.5727	0.99341	0.993485
			350	0.519824	0.5727	0.99341	0.993485
			350.5	0.519824	0.5727	0.99341	0.993485
			351	0.519824	0.5727	0.99341	0.993485
			351.5	0.519824	0.5727	0.99341	0.993485
			352	0.519824	0.5727	0.99341	0.993485
			352.5	0.519824	0.5727	0.99341	0.993485
			353	0.519824	0.5727	0.99341	0.993485
			353.5	0.519824	0.5727	0.99341	0.993485
			354	0.519824	0.5727	0.99341	0.993485
			354.5	0.519824	0.5727	0.99341	0.993485
			355	0.519824	0.5727	0.99341	0.993485
			355.5	0.519824	0.5727	0.99341	0.993485
			356	0.519824	0.5727	0.99341	0.993485
			356.5	0.519824	0.5727	0.99341	0.993485
			357	0.519824	0.5727	0.99341	0.993485
			357.5	0.519824	0.5727	0.99341	0.993485
			358	0.519824	0.5727	0.99341	0.993485
			358.5	0.519824	0.5727	0.99341	0.993485
			359	0.519824	0.5727	0.99341	0.993485
			359.5	0.519824	0.5727	0.99341	0.993485
			360	0.524229	0.5727	0.99341	0.993485
			360.5	0.524229	0.5727	0.99341	0.993485
			361	0.524229	0.5727	0.99341	0.993485
			361.5	0.524229	0.5727	0.99341	0.993485
			362	0.524229	0.5727	0.99341	0.993485
			362.5	0.524229	0.5727	0.99341	0.993485
			363	0.524229	0.5727	0.99341	0.993485
			363.5	0.524229	0.5727	0.99341	0.993485
			364	0.524229	0.5727	0.99341	0.993485
			364.5	0.524229	0.5727	0.99341	0.993485
			365	0.53304	0.575668	0.99341	0.993485
			365.5	0.53304	0.578635	0.99341	0.993485
			366	0.53304	0.578635	0.99341	0.993485
			366.5	0.53304	0.578635	0.99341	0.993485
			367	0.53304	0.578635	0.99341	0.993485
			367.5	0.53304	0.578635	0.99341	0.993485
			368	0.53304	0.578635	0.99341	0.993485
			368.5	0.53304	0.578635	0.99341	0.993485
			369	0.53304	0.578635	0.99341	0.993485
			369.5	0.53304	0.578635	0.99341	0.993485
			370	0.53304	0.578635	0.994234	0.993485
			370.5	0.53304	0.578635	0.994234	0.993485
			371	0.53304	0.578635	0.994234	0.993485
			371.5	0.53304	0.578635	0.994234	0.993485
			372	0.53304	0.578635	0.995058	0.993485
			372.5	0.53304	0.578635	0.995058	0.993485
			373	0.53304	0.578635	0.995058	0.993485
			373.5	0.53304	0.578635	0.995058	0.993485
			374	0.53304	0.578635	0.995058	0.993485
			374.5	0.53304	0.578635	0.995058	0.993485
			375	0.53304	0.578635	0.995058	0.993485
			375.5	0.53304	0.578635	0.995058	0.993485
			376	0.53304	0.578635	0.995058	0.993485
			376.5	0.53304	0.578635	0.995058	0.993485
			377	0.53304	0.578635	0.995058	0.993485
			377.5	0.53304	0.578635	0.995058	0.993485
			378	0.53304	0.578635	0.995058	0.993485
			378.5	0.53304	0.578635	0.995058	0.993485
			379	0.53304	0.578635	0.995058	0.993485
			379.5	0.53304	0.578635	0.995058	0.993485
			380	0.53304	0.578635	0.995058	0.993485
			380.5	0.53304	0.578635	0.995058	0.993485
			381	0.53304	0.578635	0.995058	0.993485
			381.5	0.53304	0.578635	0.995881	0.993485
			382	0.53304	0.578635	0.995881	0.993485
			382.5	0.53304	0.578635	0.995881	0.993485
			383	0.53304	0.578635	0.995881	0.993485
			383.5	0.53304	0.578635	0.995881	0.993485
			384	0.53304	0.578635	0.995881	0.993485
			384.5	0.53304	0.578635	0.995881	0.993485
			385	0.53304	0.581602	0.995881	0.993485
			385.5	0.53304	0.581602	0.995881	0.993485
			386	0.53304	0.581602	0.995881	0.993485
			386.5	0.53304	0.581602	0.995881	0.993485
			387	0.53304	0.581602	0.995881	0.993485
			387.5	0.53304	0.581602	0.995881	0.993485
			388	0.53304	0.581602	0.995881	0.993485
			388.5	0.53304	0.581602	0.995881	0.993485
			389	0.53304	0.581602	0.995881	0.993485
			389.5	0.53304	0.581602	0.995881	0.993485
			390	0.53304	0.58457	0.995881	0.993485
			390.5	0.53304	0.58457	0.995881	0.993485
			391	0.53304	0.58457	0.995881	0.993485
			391.5	0.53304	0.58457	0.995881	0.993485
			392	0.53304	0.58457	0.995881	0.993485
			392.5	0.53304	0.58457	0.995881	0.993485
			393	0.53304	0.58457	0.995881	0.993485
			393.5	0.53304	0.58457	0.995881	0.993485
			394	0.53304	0.58457	0.995881	0.993485
			394.5	0.53304	0.58457	0.995881	0.993485
			395	0.53304	0.58457	0.995881	0.993485
			395.5	0.53304	0.58457	0.995881	0.993485
			396	0.53304	0.58457	0.995881	0.993485
			396.5	0.53304	0.58457	0.995881	0.993485
			397	0.53304	0.587537	0.995881	0.993485
			397.5	0.53304	0.587537	0.995881	0.993485
			398	0.53304	0.587537	0.995881	0.993485
			398.5	0.53304	0.587537	0.995881	0.993485
			399	0.53304	0.587537	0.995881	0.993485
			399.5	0.53304	0.587537	0.995881	0.993485
			400	0.53304	0.587537	0.995881	0.993485
			400.5	0.53304	0.587537	0.995881	0.993485
			401	0.53304	0.587537	0.995881	0.993485
			401.5	0.53304	0.587537	0.995881	0.993485
			402	0.53304	0.587537	0.995881	0.993485
			402.5	0.53304	0.587537	0.995881	0.993485
			403	0.53304	0.587537	0.995881	0.993485
			403.5	0.53304	0.587537	0.995881	0.993485
			404	0.53304	0.587537	0.995881	0.993485
			404.5	0.53304	0.587537	0.995881	0.993485
			405	0.54185	0.593472	0.995881	0.993485
			405.5	0.54185	0.593472	0.995881	0.993485
			406	0.54185	0.593472	0.995881	0.993485
			406.5	0.54185	0.593472	0.995881	0.993485
			407	0.54185	0.593472	0.995881	0.993485
			407.5	0.54185	0.593472	0.995881	0.993485
			408	0.54185	0.593472	0.995881	0.993485
			408.5	0.54185	0.593472	0.995881	0.993485
			409	0.54185	0.593472	0.995881	0.993485
			409.5	0.54185	0.593472	0.995881	0.993485
			410	0.54185	0.593472	0.995881	0.993485
			410.5	0.54185	0.593472	0.995881	0.993485
			411	0.54185	0.593472	0.995881	0.993485
			411.5	0.54185	0.593472	0.995881	0.993485
			412	0.54185	0.593472	0.995881	0.993485
			412.5	0.54185	0.593472	0.995881	0.993485
			413	0.54185	0.593472	0.995881	0.993485
			413.5	0.54185	0.593472	0.995881	0.993485
			414	0.54185	0.593472	0.995881	0.993485
			414.5	0.54185	0.593472	0.995881	0.993485
			415	0.54185	0.596439	0.995881	0.993485
			415.5	0.54185	0.596439	0.995881	0.993485
			416	0.54185	0.596439	0.995881	0.993485
			416.5	0.54185	0.596439	0.995881	0.993485
			417	0.54185	0.596439	0.995881	0.993485
			417.5	0.54185	0.596439	0.995881	0.993485
			418	0.54185	0.596439	0.995881	0.993485
			418.5	0.54185	0.596439	0.995881	0.993485
			419	0.54185	0.596439	0.995881	0.993485
			419.5	0.54185	0.596439	0.995881	0.993485
			420	0.546256	0.599407	0.995881	0.993485
			420.5	0.546256	0.599407	0.995881	0.993485
			421	0.546256	0.599407	0.995881	0.993485
			421.5	0.546256	0.599407	0.995881	0.993485
			422	0.546256	0.599407	0.995881	0.993485
			422.5	0.546256	0.599407	0.995881	0.993485
			423	0.546256	0.599407	0.995881	0.993485
			423.5	0.546256	0.599407	0.995881	0.993485
			424	0.546256	0.599407	0.995881	0.993485
			424.5	0.546256	0.599407	0.995881	0.993485
			425	0.550661	0.599407	0.995881	0.993485
			425.5	0.550661	0.599407	0.995881	0.993485
			426	0.550661	0.599407	0.995881	0.993485
			426.5	0.550661	0.599407	0.995881	0.993485
			427	0.550661	0.599407	0.995881	0.993485
			427.5	0.550661	0.599407	0.995881	0.993485
			428	0.550661	0.599407	0.995881	0.993485
			428.5	0.550661	0.599407	0.995881	0.993485
			429	0.550661	0.599407	0.995881	0.993485
			429.5	0.550661	0.599407	0.995881	0.993485
			430	0.550661	0.605341	0.995881	0.993485
			430.5	0.550661	0.605341	0.995881	0.993485
			431	0.550661	0.605341	0.995881	0.993485
			431.5	0.550661	0.605341	0.995881	0.993485
			432	0.550661	0.605341	0.995881	0.993485
			432.5	0.550661	0.605341	0.995881	0.993485
			433	0.550661	0.605341	0.995881	0.993485
			433.5	0.550661	0.605341	0.995881	0.993485
			434	0.550661	0.605341	0.995881	0.993485
			434.5	0.550661	0.605341	0.995881	0.993485
			435	0.550661	0.605341	0.995881	0.993485
			435.5	0.550661	0.605341	0.995881	0.993485
			436	0.550661	0.605341	0.995881	0.993485
			436.5	0.550661	0.605341	0.995881	0.993485
			437	0.550661	0.605341	0.995881	0.993485
			437.5	0.550661	0.605341	0.995881	0.993485
			438	0.550661	0.605341	0.995881	0.993485
			438.5	0.550661	0.605341	0.995881	0.993485
			439	0.550661	0.605341	0.995881	0.993485
			439.5	0.550661	0.605341	0.995881	0.993485
			440	0.555066	0.605341	0.995881	0.993485
			440.5	0.555066	0.605341	0.995881	0.993485
			441	0.555066	0.605341	0.995881	0.993485
			441.5	0.555066	0.605341	0.995881	0.993485
			442	0.555066	0.605341	0.995881	0.993485
			442.5	0.555066	0.605341	0.995881	0.993485
			443	0.555066	0.605341	0.995881	0.993485
			443.5	0.555066	0.605341	0.995881	0.993485
			444	0.555066	0.605341	0.995881	0.993485
			444.5	0.555066	0.605341	0.995881	0.993485
			445	0.555066	0.605341	0.995881	0.993485
			445.5	0.555066	0.605341	0.995881	0.993485
			446	0.555066	0.605341	0.995881	0.993485
			446.5	0.555066	0.605341	0.995881	0.993485
			447	0.555066	0.605341	0.995881	0.993485
			447.5	0.555066	0.605341	0.995881	0.993485
			448	0.555066	0.605341	0.995881	0.993485
			448.5	0.555066	0.605341	0.995881	0.993485
			449	0.555066	0.605341	0.995881	0.993485
			449.5	0.555066	0.605341	0.995881	0.993485
			450	0.559471	0.605341	0.995881	0.993485
			450.5	0.559471	0.605341	0.995881	0.993485
			451	0.559471	0.605341	0.995881	0.993485
			451.5	0.559471	0.605341	0.995881	0.993485
			452	0.559471	0.605341	0.995881	0.993485
			452.5	0.559471	0.605341	0.995881	0.993485
			453	0.559471	0.605341	0.995881	0.993485
			453.5	0.559471	0.605341	0.995881	0.993485
			454	0.559471	0.605341	0.995881	0.993485
			454.5	0.559471	0.605341	0.995881	0.993485
			455	0.559471	0.605341	0.995881	0.993485
			455.5	0.559471	0.605341	0.995881	0.993485
			456	0.559471	0.605341	0.995881	0.993485
			456.5	0.559471	0.605341	0.995881	0.993485
			457	0.559471	0.605341	0.995881	0.993485
			457.5	0.559471	0.605341	0.995881	0.994137
			458	0.559471	0.605341	0.995881	0.994137
			458.5	0.559471	0.605341	0.995881	0.994137
			459	0.559471	0.605341	0.995881	0.994137
			459.5	0.559471	0.605341	0.995881	0.994137
			460	0.559471	0.608309	0.995881	0.994137
			460.5	0.559471	0.608309	0.995881	0.994137
			461	0.559471	0.608309	0.995881	0.994137
			461.5	0.559471	0.608309	0.995881	0.994137
			462	0.559471	0.608309	0.995881	0.994137
			462.5	0.559471	0.608309	0.995881	0.994137
			463	0.559471	0.608309	0.995881	0.994137
			463.5	0.559471	0.608309	0.995881	0.994137
			464	0.559471	0.608309	0.995881	0.994137
			464.5	0.559471	0.608309	0.995881	0.994788
			465	0.563877	0.608309	0.995881	0.994788
			465.5	0.563877	0.608309	0.995881	0.994788
			466	0.563877	0.608309	0.995881	0.994788
			466.5	0.563877	0.608309	0.995881	0.994788
			467	0.563877	0.608309	0.995881	0.994788
			467.5	0.563877	0.608309	0.995881	0.994788
			468	0.563877	0.608309	0.995881	0.994788
			468.5	0.563877	0.608309	0.995881	0.994788
			469	0.563877	0.608309	0.995881	0.994788
			469.5	0.563877	0.608309	0.995881	0.994788
			470	0.563877	0.611276	0.995881	0.994788
			470.5	0.563877	0.611276	0.995881	0.994788
			471	0.563877	0.611276	0.995881	0.994788
			471.5	0.563877	0.611276	0.995881	0.994788
			472	0.563877	0.611276	0.995881	0.994788
			472.5	0.563877	0.611276	0.995881	0.994788
			473	0.563877	0.611276	0.995881	0.994788
			473.5	0.563877	0.611276	0.995881	0.994788
			474	0.563877	0.611276	0.995881	0.994788
			474.5	0.563877	0.611276	0.995881	0.994788
			475	0.568282	0.611276	0.995881	0.994788
			475.5	0.568282	0.611276	0.995881	0.994788
			476	0.568282	0.611276	0.995881	0.994788
			476.5	0.568282	0.611276	0.995881	0.994788
			477	0.568282	0.614243	0.995881	0.994788
			477.5	0.568282	0.614243	0.995881	0.994788
			478	0.568282	0.614243	0.995881	0.994788
			478.5	0.568282	0.614243	0.995881	0.994788
			479	0.568282	0.614243	0.995881	0.994788
			479.5	0.568282	0.614243	0.995881	0.994788
			480	0.568282	0.614243	0.995881	0.994788
			480.5	0.568282	0.614243	0.995881	0.994788
			481	0.568282	0.614243	0.995881	0.994788
			481.5	0.568282	0.614243	0.995881	0.994788
			482	0.568282	0.614243	0.995881	0.994788
			482.5	0.568282	0.614243	0.995881	0.994788
			483	0.568282	0.614243	0.995881	0.994788
			483.5	0.568282	0.614243	0.995881	0.994788
			484	0.568282	0.617211	0.995881	0.994788
			484.5	0.568282	0.617211	0.995881	0.994788
			485	0.568282	0.617211	0.995881	0.994788
			485.5	0.568282	0.617211	0.995881	0.994788
			486	0.568282	0.617211	0.995881	0.994788
			486.5	0.568282	0.620178	0.995881	0.994788
			487	0.568282	0.620178	0.995881	0.994788
			487.5	0.568282	0.620178	0.995881	0.994788
			488	0.568282	0.620178	0.995881	0.994788
			488.5	0.568282	0.620178	0.995881	0.994788
			489	0.568282	0.620178	0.995881	0.994788
			489.5	0.568282	0.620178	0.995881	0.994788
			490	0.572687	0.620178	0.995881	0.994788
			490.5	0.572687	0.620178	0.995881	0.994788
			491	0.572687	0.620178	0.995881	0.994788
			491.5	0.572687	0.620178	0.995881	0.994788
			492	0.572687	0.620178	0.995881	0.994788
			492.5	0.572687	0.620178	0.995881	0.994788
			493	0.572687	0.620178	0.995881	0.994788
			493.5	0.572687	0.620178	0.995881	0.994788
			494	0.572687	0.620178	0.995881	0.994788
			494.5	0.572687	0.620178	0.995881	0.994788
			495	0.577093	0.620178	0.995881	0.994788
			495.5	0.577093	0.620178	0.995881	0.994788
			496	0.577093	0.620178	0.995881	0.994788
			496.5	0.577093	0.620178	0.995881	0.994788
			497	0.577093	0.620178	0.995881	0.994788
			497.5	0.577093	0.620178	0.995881	0.994788
			498	0.577093	0.620178	0.995881	0.994788
			498.5	0.577093	0.620178	0.995881	0.994788
			499	0.577093	0.620178	0.995881	0.994788
			499.5	0.577093	0.620178	0.995881	0.994788
			500	0.577093	0.620178	0.995881	0.994788
			500.5	0.577093	0.620178	0.995881	0.994788
			501	0.577093	0.620178	0.995881	0.994788
			501.5	0.577093	0.620178	0.995881	0.994788
			502	0.577093	0.620178	0.995881	0.994788
			502.5	0.577093	0.620178	0.995881	0.994788
			503	0.577093	0.620178	0.995881	0.994788
			503.5	0.577093	0.620178	0.995881	0.994788
			504	0.577093	0.620178	0.995881	0.994788
			504.5	0.577093	0.620178	0.995881	0.994788
			505	0.577093	0.623145	0.995881	0.994788
			505.5	0.577093	0.623145	0.995881	0.994788
			506	0.577093	0.623145	0.995881	0.994788
			506.5	0.577093	0.623145	0.995881	0.994788
			507	0.577093	0.623145	0.995881	0.994788
			507.5	0.577093	0.623145	0.995881	0.994788
			508	0.577093	0.623145	0.995881	0.994788
			508.5	0.577093	0.623145	0.995881	0.994788
			509	0.577093	0.623145	0.995881	0.994788
			509.5	0.577093	0.623145	0.995881	0.994788
			510	0.581498	0.623145	0.995881	0.994788
			510.5	0.581498	0.623145	0.995881	0.994788
			511	0.581498	0.623145	0.995881	0.994788
			511.5	0.581498	0.623145	0.995881	0.994788
			512	0.581498	0.623145	0.995881	0.994788
			512.5	0.581498	0.623145	0.995881	0.994788
			513	0.581498	0.623145	0.995881	0.994788
			513.5	0.581498	0.623145	0.995881	0.994788
			514	0.581498	0.623145	0.995881	0.994788
			514.5	0.581498	0.623145	0.995881	0.994788
			515	0.581498	0.623145	0.995881	0.994788
			515.5	0.581498	0.623145	0.995881	0.994788
			516	0.581498	0.623145	0.995881	0.994788
			516.5	0.581498	0.623145	0.995881	0.994788
			517	0.581498	0.623145	0.995881	0.994788
			517.5	0.581498	0.623145	0.995881	0.994788
			518	0.581498	0.623145	0.995881	0.994788
			518.5	0.581498	0.623145	0.995881	0.994788
			519	0.581498	0.623145	0.995881	0.994788
			519.5	0.581498	0.623145	0.995881	0.994788
			520	0.581498	0.623145	0.995881	0.994788
			520.5	0.581498	0.623145	0.995881	0.994788
			521	0.581498	0.623145	0.995881	0.994788
			521.5	0.581498	0.623145	0.995881	0.994788
			522	0.581498	0.623145	0.995881	0.994788
			522.5	0.581498	0.623145	0.995881	0.994788
			523	0.581498	0.623145	0.995881	0.994788
			523.5	0.581498	0.623145	0.995881	0.994788
			524	0.581498	0.623145	0.995881	0.994788
			524.5	0.581498	0.623145	0.995881	0.994788
			525	0.590308	0.623145	0.995881	0.994788
			525.5	0.590308	0.623145	0.995881	0.994788
			526	0.590308	0.623145	0.995881	0.994788
			526.5	0.590308	0.623145	0.995881	0.994788
			527	0.590308	0.623145	0.995881	0.994788
			527.5	0.590308	0.623145	0.995881	0.994788
			528	0.590308	0.623145	0.995881	0.994788
			528.5	0.590308	0.623145	0.995881	0.994788
			529	0.590308	0.626113	0.995881	0.994788
			529.5	0.590308	0.626113	0.995881	0.994788
			530	0.594714	0.626113	0.995881	0.994788
			530.5	0.594714	0.626113	0.995881	0.994788
			531	0.594714	0.626113	0.995881	0.994788
			531.5	0.594714	0.626113	0.995881	0.994788
			532	0.594714	0.626113	0.995881	0.994788
			532.5	0.594714	0.626113	0.995881	0.994788
			533	0.594714	0.626113	0.995881	0.994788
			533.5	0.594714	0.626113	0.995881	0.994788
			534	0.594714	0.626113	0.995881	0.994788
			534.5	0.594714	0.626113	0.995881	0.994788
			535	0.599119	0.626113	0.995881	0.994788
			535.5	0.599119	0.626113	0.995881	0.994788
			536	0.599119	0.626113	0.995881	0.994788
			536.5	0.599119	0.626113	0.995881	0.994788
			537	0.599119	0.626113	0.995881	0.994788
			537.5	0.599119	0.626113	0.995881	0.994788
			538	0.599119	0.626113	0.995881	0.994788
			538.5	0.599119	0.626113	0.995881	0.994788
			539	0.599119	0.626113	0.995881	0.994788
			539.5	0.599119	0.626113	0.995881	0.994788
			540	0.599119	0.62908	0.995881	0.994788
			540.5	0.599119	0.62908	0.995881	0.994788
			541	0.599119	0.62908	0.995881	0.994788
			541.5	0.599119	0.62908	0.995881	0.994788
			542	0.599119	0.62908	0.995881	0.994788
			542.5	0.599119	0.62908	0.995881	0.994788
			543	0.599119	0.62908	0.995881	0.994788
			543.5	0.599119	0.62908	0.995881	0.994788
			544	0.599119	0.62908	0.995881	0.994788
			544.5	0.599119	0.62908	0.995881	0.994788
			545	0.603524	0.635015	0.995881	0.994788
			545.5	0.603524	0.635015	0.995881	0.994788
			546	0.603524	0.635015	0.995881	0.994788
			546.5	0.603524	0.635015	0.995881	0.994788
			547	0.603524	0.635015	0.995881	0.994788
			547.5	0.603524	0.635015	0.995881	0.994788
			548	0.603524	0.635015	0.995881	0.994788
			548.5	0.603524	0.635015	0.995881	0.994788
			549	0.603524	0.635015	0.995881	0.994788
			549.5	0.603524	0.635015	0.995881	0.994788
			550	0.603524	0.64095	0.995881	0.994788
			550.5	0.603524	0.64095	0.995881	0.994788
			551	0.603524	0.64095	0.995881	0.994788
			551.5	0.603524	0.64095	0.995881	0.994788
			552	0.603524	0.64095	0.995881	0.994788
			552.5	0.603524	0.64095	0.995881	0.994788
			553	0.603524	0.64095	0.995881	0.994788
			553.5	0.603524	0.64095	0.995881	0.994788
			554	0.603524	0.64095	0.995881	0.994788
			554.5	0.603524	0.64095	0.995881	0.994788
			555	0.603524	0.64095	0.995881	0.994788
			555.5	0.603524	0.64095	0.995881	0.994788
			556	0.603524	0.64095	0.995881	0.994788
			556.5	0.603524	0.64095	0.995881	0.994788
			557	0.603524	0.64095	0.995881	0.994788
			557.5	0.603524	0.64095	0.995881	0.994788
			558	0.603524	0.64095	0.995881	0.994788
			558.5	0.603524	0.64095	0.995881	0.994788
			559	0.603524	0.64095	0.995881	0.994788
			559.5	0.603524	0.64095	0.995881	0.994788
			560	0.60793	0.64095	0.995881	0.994788
			560.5	0.60793	0.64095	0.995881	0.994788
			561	0.60793	0.643917	0.995881	0.994788
			561.5	0.60793	0.643917	0.995881	0.994788
			562	0.60793	0.643917	0.995881	0.994788
			562.5	0.60793	0.643917	0.995881	0.994788
			563	0.60793	0.643917	0.995881	0.994788
			563.5	0.60793	0.643917	0.995881	0.994788
			564	0.60793	0.643917	0.995881	0.994788
			564.5	0.60793	0.643917	0.995881	0.994788
			565	0.60793	0.643917	0.995881	0.994788
			565.5	0.60793	0.643917	0.995881	0.994788
			566	0.60793	0.643917	0.995881	0.994788
			566.5	0.60793	0.643917	0.995881	0.994788
			567	0.60793	0.643917	0.995881	0.994788
			567.5	0.60793	0.643917	0.995881	0.994788
			568	0.60793	0.643917	0.995881	0.994788
			568.5	0.60793	0.643917	0.995881	0.994788
			569	0.60793	0.643917	0.995881	0.994788
			569.5	0.60793	0.643917	0.995881	0.994788
			570	0.61674	0.643917	0.995881	0.994788
			570.5	0.61674	0.643917	0.995881	0.994788
			571	0.61674	0.643917	0.995881	0.994788
			571.5	0.61674	0.643917	0.995881	0.994788
			572	0.61674	0.643917	0.995881	0.994788
			572.5	0.61674	0.643917	0.995881	0.994788
			573	0.61674	0.643917	0.995881	0.994788
			573.5	0.61674	0.643917	0.995881	0.994788
			574	0.61674	0.643917	0.995881	0.994788
			574.5	0.61674	0.643917	0.995881	0.994788
			575	0.61674	0.643917	0.995881	0.994788
			575.5	0.61674	0.643917	0.995881	0.994788
			576	0.61674	0.643917	0.995881	0.994788
			576.5	0.61674	0.643917	0.995881	0.994788
			577	0.61674	0.643917	0.995881	0.994788
			577.5	0.61674	0.643917	0.995881	0.994788
			578	0.61674	0.643917	0.995881	0.994788
			578.5	0.61674	0.643917	0.995881	0.994788
			579	0.61674	0.643917	0.995881	0.994788
			579.5	0.61674	0.643917	0.995881	0.994788
			580	0.61674	0.643917	0.995881	0.994788
			580.5	0.61674	0.643917	0.995881	0.994788
			581	0.61674	0.643917	0.995881	0.994788
			581.5	0.61674	0.643917	0.995881	0.994788
			582	0.61674	0.643917	0.995881	0.994788
			582.5	0.61674	0.643917	0.995881	0.994788
			583	0.61674	0.643917	0.995881	0.994788
			583.5	0.61674	0.643917	0.995881	0.994788
			584	0.61674	0.643917	0.995881	0.994788
			584.5	0.61674	0.643917	0.995881	0.994788
			585	0.61674	0.646884	0.995881	0.994788
			585.5	0.61674	0.646884	0.995881	0.994788
			586	0.61674	0.646884	0.995881	0.994788
			586.5	0.61674	0.646884	0.995881	0.994788
			587	0.61674	0.646884	0.995881	0.994788
			587.5	0.61674	0.646884	0.995881	0.994788
			588	0.61674	0.646884	0.995881	0.994788
			588.5	0.61674	0.646884	0.995881	0.994788
			589	0.61674	0.646884	0.995881	0.994788
			589.5	0.61674	0.646884	0.995881	0.994788
			590	0.61674	0.646884	0.995881	0.994788
			590.5	0.61674	0.646884	0.995881	0.994788
			591	0.61674	0.646884	0.995881	0.994788
			591.5	0.61674	0.646884	0.995881	0.994788
			592	0.61674	0.646884	0.995881	0.994788
			592.5	0.61674	0.646884	0.995881	0.994788
			593	0.61674	0.646884	0.995881	0.994788
			593.5	0.61674	0.646884	0.995881	0.994788
			594	0.61674	0.646884	0.995881	0.994788
			594.5	0.61674	0.646884	0.995881	0.994788
			595	0.625551	0.646884	0.995881	0.994788
			595.5	0.625551	0.646884	0.995881	0.994788
			596	0.625551	0.646884	0.995881	0.994788
			596.5	0.625551	0.646884	0.995881	0.994788
			597	0.625551	0.646884	0.995881	0.994788
			597.5	0.625551	0.646884	0.995881	0.994788
			598	0.625551	0.646884	0.995881	0.994788
			598.5	0.625551	0.646884	0.995881	0.994788
			599	0.625551	0.646884	0.995881	0.994788
			599.5	0.625551	0.646884	0.995881	0.994788
			600	0.629956	0.649852	0.995881	0.994788
			600.5	0.629956	0.649852	0.995881	0.994788
			601	0.629956	0.649852	0.995881	0.994788
			601.5	0.629956	0.649852	0.995881	0.994788
			602	0.629956	0.649852	0.995881	0.994788
			602.5	0.629956	0.649852	0.995881	0.994788
			603	0.629956	0.649852	0.995881	0.99544
			603.5	0.629956	0.649852	0.995881	0.99544
			604	0.629956	0.649852	0.995881	0.99544
			604.5	0.629956	0.649852	0.995881	0.99544
			605	0.629956	0.652819	0.995881	0.99544
			605.5	0.629956	0.652819	0.995881	0.99544
			606	0.629956	0.652819	0.995881	0.99544
			606.5	0.629956	0.652819	0.995881	0.99544
			607	0.629956	0.652819	0.995881	0.99544
			607.5	0.629956	0.652819	0.995881	0.99544
			608	0.629956	0.652819	0.995881	0.99544
			608.5	0.629956	0.652819	0.995881	0.99544
			609	0.629956	0.652819	0.995881	0.99544
			609.5	0.629956	0.652819	0.995881	0.99544
			610	0.629956	0.655786	0.995881	0.99544
			610.5	0.629956	0.655786	0.995881	0.99544
			611	0.629956	0.655786	0.995881	0.99544
			611.5	0.629956	0.655786	0.995881	0.99544
			612	0.629956	0.655786	0.995881	0.99544
			612.5	0.629956	0.655786	0.995881	0.99544
			613	0.629956	0.655786	0.995881	0.99544
			613.5	0.629956	0.655786	0.995881	0.99544
			614	0.629956	0.655786	0.995881	0.99544
			614.5	0.629956	0.655786	0.995881	0.99544
			615	0.629956	0.655786	0.995881	0.99544
			615.5	0.629956	0.655786	0.995881	0.99544
			616	0.629956	0.655786	0.995881	0.99544
			616.5	0.629956	0.655786	0.995881	0.99544
			617	0.629956	0.655786	0.995881	0.99544
			617.5	0.629956	0.655786	0.995881	0.99544
			618	0.629956	0.655786	0.995881	0.99544
			618.5	0.629956	0.655786	0.995881	0.99544
			619	0.629956	0.655786	0.995881	0.99544
			619.5	0.629956	0.655786	0.995881	0.99544
			620	0.634361	0.655786	0.995881	0.99544
			620.5	0.634361	0.655786	0.995881	0.99544
			621	0.634361	0.655786	0.995881	0.99544
			621.5	0.634361	0.655786	0.995881	0.99544
			622	0.634361	0.655786	0.995881	0.99544
			622.5	0.634361	0.655786	0.995881	0.99544
			623	0.634361	0.655786	0.995881	0.99544
			623.5	0.634361	0.655786	0.995881	0.99544
			624	0.634361	0.655786	0.995881	0.99544
			624.5	0.634361	0.655786	0.995881	0.99544
			625	0.634361	0.658754	0.995881	0.996091
			625.5	0.634361	0.658754	0.995881	0.996091
			626	0.634361	0.658754	0.995881	0.996091
			626.5	0.634361	0.658754	0.995881	0.996091
			627	0.634361	0.658754	0.995881	0.996091
			627.5	0.634361	0.658754	0.995881	0.996091
			628	0.634361	0.658754	0.995881	0.996091
			628.5	0.634361	0.658754	0.995881	0.996091
			629	0.634361	0.658754	0.995881	0.996091
			629.5	0.634361	0.658754	0.995881	0.996091
			630	0.634361	0.658754	0.995881	0.996091
			630.5	0.634361	0.658754	0.995881	0.996091
			631	0.634361	0.658754	0.995881	0.996091
			631.5	0.634361	0.658754	0.995881	0.996091
			632	0.634361	0.658754	0.995881	0.996091
			632.5	0.634361	0.658754	0.995881	0.996091
			633	0.634361	0.658754	0.995881	0.996743
			633.5	0.634361	0.658754	0.995881	0.996743
			634	0.634361	0.658754	0.995881	0.996743
			634.5	0.634361	0.658754	0.995881	0.996743
			635	0.638767	0.658754	0.995881	0.996743
			635.5	0.638767	0.658754	0.995881	0.996743
			636	0.638767	0.658754	0.995881	0.996743
			636.5	0.638767	0.658754	0.995881	0.996743
			637	0.638767	0.661721	0.995881	0.996743
			637.5	0.638767	0.661721	0.995881	0.996743
			638	0.638767	0.661721	0.995881	0.996743
			638.5	0.638767	0.661721	0.995881	0.996743
			639	0.638767	0.661721	0.995881	0.996743
			639.5	0.638767	0.661721	0.995881	0.996743
			640	0.647577	0.667656	0.995881	0.996743
			640.5	0.647577	0.667656	0.995881	0.996743
			641	0.647577	0.667656	0.995881	0.996743
			641.5	0.647577	0.667656	0.995881	0.996743
			642	0.647577	0.667656	0.995881	0.996743
			642.5	0.647577	0.667656	0.995881	0.996743
			643	0.647577	0.667656	0.995881	0.996743
			643.5	0.647577	0.667656	0.995881	0.996743
			644	0.647577	0.667656	0.995881	0.996743
			644.5	0.647577	0.667656	0.995881	0.996743
			645	0.647577	0.667656	0.995881	0.996743
			645.5	0.647577	0.667656	0.995881	0.996743
			646	0.647577	0.667656	0.995881	0.996743
			646.5	0.647577	0.667656	0.995881	0.996743
			647	0.647577	0.667656	0.995881	0.996743
			647.5	0.647577	0.667656	0.995881	0.996743
			648	0.647577	0.667656	0.995881	0.996743
			648.5	0.647577	0.667656	0.995881	0.996743
			649	0.647577	0.667656	0.995881	0.996743
			649.5	0.647577	0.667656	0.995881	0.996743
			650	0.647577	0.667656	0.995881	0.996743
			650.5	0.647577	0.667656	0.995881	0.996743
			651	0.647577	0.667656	0.995881	0.996743
			651.5	0.647577	0.667656	0.995881	0.996743
			652	0.647577	0.667656	0.995881	0.996743
			652.5	0.647577	0.667656	0.995881	0.996743
			653	0.647577	0.667656	0.995881	0.996743
			653.5	0.647577	0.667656	0.995881	0.996743
			654	0.647577	0.667656	0.995881	0.996743
			654.5	0.647577	0.667656	0.995881	0.996743
			655	0.647577	0.667656	0.995881	0.996743
			655.5	0.647577	0.667656	0.995881	0.996743
			656	0.647577	0.667656	0.995881	0.996743
			656.5	0.647577	0.667656	0.995881	0.996743
			657	0.647577	0.667656	0.995881	0.996743
			657.5	0.647577	0.667656	0.995881	0.996743
			658	0.647577	0.667656	0.995881	0.996743
			658.5	0.647577	0.667656	0.995881	0.996743
			659	0.647577	0.667656	0.995881	0.996743
			659.5	0.647577	0.667656	0.995881	0.996743
			660	0.647577	0.667656	0.995881	0.996743
			660.5	0.647577	0.667656	0.995881	0.997394
			661	0.647577	0.667656	0.995881	0.997394
			661.5	0.647577	0.667656	0.995881	0.997394
			662	0.647577	0.667656	0.995881	0.997394
			662.5	0.647577	0.667656	0.995881	0.997394
			663	0.647577	0.667656	0.995881	0.997394
			663.5	0.647577	0.667656	0.995881	0.997394
			664	0.647577	0.667656	0.995881	0.997394
			664.5	0.647577	0.667656	0.995881	0.997394
			665	0.647577	0.667656	0.995881	0.997394
			665.5	0.647577	0.667656	0.995881	0.997394
			666	0.647577	0.667656	0.995881	0.997394
			666.5	0.647577	0.667656	0.995881	0.997394
			667	0.647577	0.667656	0.995881	0.997394
			667.5	0.647577	0.667656	0.995881	0.997394
			668	0.647577	0.667656	0.995881	0.997394
			668.5	0.647577	0.667656	0.995881	0.997394
			669	0.647577	0.667656	0.995881	0.997394
			669.5	0.647577	0.667656	0.995881	0.997394
			670	0.647577	0.667656	0.995881	0.997394
			670.5	0.647577	0.667656	0.995881	0.997394
			671	0.647577	0.667656	0.995881	0.997394
			671.5	0.647577	0.667656	0.995881	0.997394
			672	0.647577	0.667656	0.995881	0.997394
			672.5	0.647577	0.667656	0.995881	0.997394
			673	0.647577	0.667656	0.995881	0.997394
			673.5	0.647577	0.667656	0.995881	0.997394
			674	0.647577	0.667656	0.995881	0.997394
			674.5	0.647577	0.667656	0.995881	0.997394
			675	0.647577	0.670623	0.995881	0.997394
			675.5	0.647577	0.670623	0.995881	0.997394
			676	0.647577	0.670623	0.995881	0.997394
			676.5	0.647577	0.670623	0.995881	0.997394
			677	0.647577	0.670623	0.995881	0.997394
			677.5	0.647577	0.670623	0.995881	0.997394
			678	0.647577	0.670623	0.995881	0.997394
			678.5	0.647577	0.670623	0.995881	0.997394
			679	0.647577	0.670623	0.995881	0.997394
			679.5	0.647577	0.670623	0.995881	0.997394
			680	0.651982	0.673591	0.995881	0.997394
			680.5	0.651982	0.673591	0.995881	0.997394
			681	0.651982	0.673591	0.995881	0.997394
			681.5	0.651982	0.673591	0.995881	0.997394
			682	0.651982	0.673591	0.995881	0.997394
			682.5	0.651982	0.673591	0.995881	0.997394
			683	0.651982	0.673591	0.995881	0.997394
			683.5	0.651982	0.673591	0.995881	0.997394
			684	0.651982	0.673591	0.995881	0.997394
			684.5	0.651982	0.673591	0.995881	0.997394
			685	0.656388	0.676558	0.995881	0.997394
			685.5	0.656388	0.676558	0.995881	0.997394
			686	0.656388	0.676558	0.995881	0.997394
			686.5	0.656388	0.676558	0.995881	0.997394
			687	0.656388	0.676558	0.995881	0.997394
			687.5	0.656388	0.676558	0.995881	0.997394
			688	0.656388	0.676558	0.995881	0.997394
			688.5	0.656388	0.676558	0.995881	0.997394
			689	0.656388	0.676558	0.995881	0.997394
			689.5	0.656388	0.676558	0.995881	0.997394
			690	0.656388	0.676558	0.995881	0.997394
			690.5	0.656388	0.676558	0.995881	0.997394
			691	0.656388	0.676558	0.995881	0.997394
			691.5	0.656388	0.676558	0.995881	0.997394
			692	0.656388	0.676558	0.995881	0.997394
			692.5	0.656388	0.676558	0.995881	0.997394
			693	0.656388	0.676558	0.995881	0.997394
			693.5	0.656388	0.676558	0.995881	0.997394
			694	0.656388	0.676558	0.995881	0.997394
			694.5	0.656388	0.676558	0.995881	0.997394
			695	0.656388	0.676558	0.995881	0.997394
			695.5	0.656388	0.676558	0.995881	0.997394
			696	0.656388	0.676558	0.995881	0.997394
			696.5	0.656388	0.676558	0.995881	0.997394
			697	0.656388	0.676558	0.995881	0.997394
			697.5	0.656388	0.676558	0.995881	0.997394
			698	0.656388	0.676558	0.995881	0.997394
			698.5	0.656388	0.676558	0.995881	0.997394
			699	0.656388	0.676558	0.995881	0.997394
			699.5	0.656388	0.676558	0.995881	0.997394
			700	0.656388	0.676558	0.995881	0.997394
			700.5	0.656388	0.676558	0.995881	0.997394
			701	0.656388	0.676558	0.995881	0.997394
			701.5	0.656388	0.676558	0.995881	0.997394
			702	0.656388	0.676558	0.995881	0.997394
			702.5	0.656388	0.676558	0.995881	0.997394
			703	0.656388	0.676558	0.995881	0.997394
			703.5	0.656388	0.676558	0.995881	0.997394
			704	0.656388	0.676558	0.995881	0.997394
			704.5	0.656388	0.676558	0.995881	0.997394
			705	0.656388	0.676558	0.995881	0.997394
			705.5	0.656388	0.676558	0.995881	0.997394
			706	0.656388	0.676558	0.995881	0.997394
			706.5	0.656388	0.676558	0.995881	0.997394
			707	0.656388	0.676558	0.995881	0.997394
			707.5	0.656388	0.676558	0.995881	0.997394
			708	0.656388	0.676558	0.995881	0.997394
			708.5	0.656388	0.676558	0.995881	0.997394
			709	0.656388	0.676558	0.995881	0.997394
			709.5	0.656388	0.676558	0.995881	0.997394
			710	0.656388	0.676558	0.995881	0.997394
			710.5	0.656388	0.676558	0.995881	0.997394
			711	0.656388	0.676558	0.995881	0.997394
			711.5	0.656388	0.676558	0.995881	0.997394
			712	0.656388	0.676558	0.995881	0.997394
			712.5	0.656388	0.676558	0.995881	0.997394
			713	0.656388	0.676558	0.995881	0.997394
			713.5	0.656388	0.676558	0.995881	0.997394
			714	0.656388	0.676558	0.995881	0.997394
			714.5	0.656388	0.676558	0.995881	0.997394
			715	0.656388	0.676558	0.995881	0.997394
			715.5	0.656388	0.676558	0.995881	0.997394
			716	0.656388	0.676558	0.995881	0.997394
			716.5	0.656388	0.676558	0.995881	0.997394
			717	0.656388	0.676558	0.995881	0.997394
			717.5	0.656388	0.676558	0.995881	0.997394
			718	0.656388	0.676558	0.995881	0.997394
			718.5	0.656388	0.676558	0.995881	0.997394
			719	0.656388	0.676558	0.995881	0.997394
			719.5	0.656388	0.676558	0.995881	0.997394
			720	0.656388	0.676558	0.995881	0.997394
			720.5	0.656388	0.676558	0.995881	0.997394
			721	0.656388	0.676558	0.995881	0.997394
			721.5	0.656388	0.676558	0.995881	0.997394
			722	0.656388	0.676558	0.995881	0.997394
			722.5	0.656388	0.676558	0.995881	0.997394
			723	0.656388	0.676558	0.995881	0.997394
			723.5	0.656388	0.676558	0.995881	0.997394
			724	0.656388	0.676558	0.995881	0.997394
			724.5	0.656388	0.676558	0.995881	0.997394
			725	0.656388	0.676558	0.995881	0.997394
			725.5	0.656388	0.676558	0.995881	0.997394
			726	0.656388	0.676558	0.995881	0.997394
			726.5	0.656388	0.676558	0.995881	0.997394
			727	0.656388	0.676558	0.995881	0.997394
			727.5	0.656388	0.676558	0.995881	0.997394
			728	0.656388	0.676558	0.995881	0.997394
			728.5	0.656388	0.676558	0.995881	0.997394
			729	0.656388	0.676558	0.995881	0.997394
			729.5	0.656388	0.676558	0.995881	0.997394
			730	0.665198	0.676558	0.995881	0.997394
			730.5	0.665198	0.676558	0.995881	0.997394
			731	0.665198	0.676558	0.995881	0.997394
			731.5	0.665198	0.676558	0.995881	0.997394
			732	0.665198	0.676558	0.995881	0.997394
			732.5	0.665198	0.676558	0.995881	0.997394
			733	0.665198	0.676558	0.995881	0.997394
			733.5	0.665198	0.676558	0.995881	0.997394
			734	0.665198	0.676558	0.995881	0.997394
			734.5	0.665198	0.676558	0.995881	0.997394
			735	0.665198	0.679525	0.995881	0.997394
			735.5	0.665198	0.679525	0.995881	0.997394
			736	0.665198	0.679525	0.995881	0.997394
			736.5	0.665198	0.679525	0.995881	0.997394
			737	0.665198	0.679525	0.995881	0.997394
			737.5	0.665198	0.679525	0.995881	0.997394
			738	0.665198	0.679525	0.995881	0.997394
			738.5	0.665198	0.679525	0.995881	0.997394
			739	0.665198	0.679525	0.995881	0.997394
			739.5	0.665198	0.679525	0.995881	0.997394
			740	0.669604	0.682493	0.995881	0.997394
			740.5	0.669604	0.682493	0.995881	0.997394
			741	0.669604	0.682493	0.995881	0.997394
			741.5	0.669604	0.682493	0.995881	0.997394
			742	0.669604	0.682493	0.995881	0.997394
			742.5	0.669604	0.682493	0.995881	0.997394
			743	0.669604	0.682493	0.995881	0.997394
			743.5	0.669604	0.682493	0.995881	0.997394
			744	0.669604	0.682493	0.995881	0.997394
			744.5	0.669604	0.682493	0.995881	0.997394
			745	0.669604	0.682493	0.995881	0.997394
			745.5	0.669604	0.682493	0.995881	0.997394
			746	0.669604	0.682493	0.995881	0.997394
			746.5	0.669604	0.682493	0.995881	0.997394
			747	0.669604	0.682493	0.995881	0.997394
			747.5	0.669604	0.682493	0.995881	0.997394
			748	0.669604	0.682493	0.995881	0.997394
			748.5	0.669604	0.682493	0.995881	0.997394
			749	0.669604	0.682493	0.995881	0.997394
			749.5	0.669604	0.682493	0.995881	0.997394
			750	0.669604	0.682493	0.995881	0.997394
			750.5	0.669604	0.682493	0.995881	0.997394
			751	0.669604	0.682493	0.995881	0.997394
			751.5	0.669604	0.68546	0.995881	0.997394
			752	0.669604	0.68546	0.995881	0.997394
			752.5	0.669604	0.68546	0.995881	0.997394
			753	0.669604	0.68546	0.995881	0.997394
			753.5	0.669604	0.68546	0.995881	0.997394
			754	0.669604	0.68546	0.995881	0.997394
			754.5	0.669604	0.68546	0.995881	0.997394
			755	0.669604	0.691395	0.995881	0.997394
			755.5	0.669604	0.691395	0.995881	0.997394
			756	0.669604	0.691395	0.995881	0.997394
			756.5	0.669604	0.691395	0.995881	0.997394
			757	0.669604	0.691395	0.995881	0.997394
			757.5	0.669604	0.691395	0.995881	0.997394
			758	0.669604	0.691395	0.995881	0.997394
			758.5	0.669604	0.691395	0.995881	0.997394
			759	0.669604	0.691395	0.995881	0.997394
			759.5	0.669604	0.691395	0.995881	0.997394
			760	0.669604	0.691395	0.995881	0.997394
			760.5	0.669604	0.691395	0.995881	0.997394
			761	0.669604	0.691395	0.995881	0.997394
			761.5	0.669604	0.691395	0.995881	0.997394
			762	0.669604	0.691395	0.995881	0.997394
			762.5	0.669604	0.691395	0.995881	0.997394
			763	0.669604	0.691395	0.995881	0.997394
			763.5	0.669604	0.691395	0.995881	0.997394
			764	0.669604	0.691395	0.995881	0.997394
			764.5	0.669604	0.691395	0.995881	0.997394
			765	0.674009	0.691395	0.995881	0.997394
			765.5	0.674009	0.691395	0.995881	0.997394
			766	0.674009	0.691395	0.995881	0.997394
			766.5	0.674009	0.691395	0.995881	0.997394
			767	0.674009	0.691395	0.995881	0.997394
			767.5	0.674009	0.691395	0.995881	0.997394
			768	0.674009	0.691395	0.995881	0.997394
			768.5	0.674009	0.691395	0.995881	0.997394
			769	0.674009	0.691395	0.995881	0.997394
			769.5	0.674009	0.691395	0.995881	0.997394
			770	0.678414	0.694362	0.995881	0.997394
			770.5	0.678414	0.694362	0.996705	0.997394
			771	0.678414	0.694362	0.996705	0.997394
			771.5	0.678414	0.694362	0.996705	0.997394
			772	0.678414	0.694362	0.996705	0.997394
			772.5	0.678414	0.694362	0.996705	0.997394
			773	0.678414	0.694362	0.996705	0.997394
			773.5	0.678414	0.694362	0.996705	0.997394
			774	0.678414	0.694362	0.996705	0.997394
			774.5	0.678414	0.694362	0.996705	0.997394
			775	0.678414	0.694362	0.996705	0.997394
			775.5	0.678414	0.694362	0.996705	0.997394
			776	0.678414	0.694362	0.996705	0.997394
			776.5	0.678414	0.694362	0.996705	0.997394
			777	0.678414	0.694362	0.996705	0.997394
			777.5	0.678414	0.694362	0.996705	0.997394
			778	0.678414	0.694362	0.996705	0.997394
			778.5	0.678414	0.694362	0.996705	0.997394
			779	0.678414	0.694362	0.996705	0.997394
			779.5	0.678414	0.694362	0.996705	0.997394
			780	0.678414	0.694362	0.996705	0.997394
			780.5	0.678414	0.694362	0.996705	0.997394
			781	0.678414	0.694362	0.996705	0.997394
			781.5	0.678414	0.694362	0.996705	0.997394
			782	0.678414	0.694362	0.996705	0.997394
			782.5	0.678414	0.694362	0.996705	0.997394
			783	0.678414	0.694362	0.996705	0.997394
			783.5	0.678414	0.694362	0.996705	0.997394
			784	0.678414	0.694362	0.996705	0.997394
			784.5	0.678414	0.694362	0.996705	0.997394
			785	0.682819	0.694362	0.996705	0.997394
			785.5	0.682819	0.694362	0.996705	0.997394
			786	0.682819	0.694362	0.996705	0.997394
			786.5	0.682819	0.694362	0.996705	0.997394
			787	0.682819	0.694362	0.996705	0.997394
			787.5	0.682819	0.694362	0.996705	0.997394
			788	0.682819	0.694362	0.996705	0.997394
			788.5	0.682819	0.694362	0.996705	0.997394
			789	0.682819	0.694362	0.996705	0.997394
			789.5	0.682819	0.694362	0.996705	0.997394
			790	0.682819	0.694362	0.996705	0.997394
			790.5	0.682819	0.694362	0.996705	0.997394
			791	0.682819	0.694362	0.996705	0.997394
			791.5	0.682819	0.694362	0.996705	0.997394
			792	0.682819	0.694362	0.996705	0.997394
			792.5	0.682819	0.694362	0.996705	0.997394
			793	0.682819	0.694362	0.996705	0.997394
			793.5	0.682819	0.694362	0.996705	0.997394
			794	0.682819	0.694362	0.996705	0.997394
			794.5	0.682819	0.694362	0.996705	0.997394
			795	0.687225	0.697329	0.996705	0.997394
			795.5	0.687225	0.697329	0.996705	0.997394
			796	0.687225	0.697329	0.996705	0.997394
			796.5	0.687225	0.697329	0.996705	0.997394
			797	0.687225	0.697329	0.996705	0.997394
			797.5	0.687225	0.697329	0.996705	0.997394
			798	0.687225	0.697329	0.996705	0.997394
			798.5	0.687225	0.697329	0.996705	0.997394
			799	0.687225	0.697329	0.996705	0.997394
			799.5	0.687225	0.697329	0.996705	0.997394
			800	0.687225	0.700297	0.996705	0.997394
			800.5	0.687225	0.700297	0.996705	0.997394
			801	0.687225	0.700297	0.996705	0.997394
			801.5	0.687225	0.700297	0.996705	0.997394
			802	0.687225	0.700297	0.996705	0.997394
			802.5	0.687225	0.700297	0.996705	0.997394
			803	0.687225	0.700297	0.996705	0.997394
			803.5	0.687225	0.700297	0.996705	0.997394
			804	0.687225	0.700297	0.996705	0.997394
			804.5	0.687225	0.700297	0.996705	0.997394
			805	0.687225	0.700297	0.996705	0.997394
			805.5	0.687225	0.700297	0.996705	0.997394
			806	0.687225	0.700297	0.996705	0.997394
			806.5	0.687225	0.700297	0.996705	0.997394
			807	0.687225	0.700297	0.996705	0.998046
			807.5	0.687225	0.700297	0.996705	0.998046
			808	0.687225	0.700297	0.996705	0.998046
			808.5	0.687225	0.700297	0.996705	0.998046
			809	0.687225	0.700297	0.996705	0.998046
			809.5	0.687225	0.700297	0.996705	0.998046
			810	0.687225	0.700297	0.996705	0.998046
			810.5	0.687225	0.700297	0.996705	0.998046
			811	0.687225	0.700297	0.996705	0.998046
			811.5	0.687225	0.700297	0.996705	0.998046
			812	0.687225	0.700297	0.996705	0.998046
			812.5	0.687225	0.700297	0.996705	0.998046
			813	0.687225	0.700297	0.996705	0.998046
			813.5	0.687225	0.700297	0.996705	0.998046
			814	0.687225	0.700297	0.996705	0.998046
			814.5	0.687225	0.700297	0.996705	0.998046
			815	0.687225	0.703264	0.996705	0.998046
			815.5	0.687225	0.703264	0.996705	0.998046
			816	0.687225	0.703264	0.996705	0.998046
			816.5	0.687225	0.703264	0.996705	0.998046
			817	0.687225	0.703264	0.996705	0.998046
			817.5	0.687225	0.703264	0.996705	0.998046
			818	0.687225	0.703264	0.996705	0.998046
			818.5	0.687225	0.703264	0.996705	0.998046
			819	0.687225	0.703264	0.996705	0.998046
			819.5	0.687225	0.703264	0.996705	0.998046
			820	0.687225	0.703264	0.996705	0.998046
			820.5	0.687225	0.703264	0.996705	0.998046
			821	0.687225	0.703264	0.996705	0.998046
			821.5	0.687225	0.703264	0.996705	0.998046
			822	0.687225	0.703264	0.996705	0.998046
			822.5	0.687225	0.703264	0.996705	0.998046
			823	0.687225	0.703264	0.996705	0.998046
			823.5	0.687225	0.703264	0.996705	0.998046
			824	0.687225	0.703264	0.996705	0.998046
			824.5	0.687225	0.703264	0.996705	0.998046
			825	0.69163	0.703264	0.996705	0.998046
			825.5	0.69163	0.703264	0.996705	0.998046
			826	0.69163	0.703264	0.996705	0.998046
			826.5	0.69163	0.703264	0.996705	0.998046
			827	0.69163	0.703264	0.996705	0.998046
			827.5	0.69163	0.703264	0.996705	0.998046
			828	0.69163	0.703264	0.996705	0.998046
			828.5	0.69163	0.703264	0.996705	0.998046
			829	0.69163	0.703264	0.996705	0.998046
			829.5	0.69163	0.703264	0.996705	0.998046
			830	0.69163	0.706231	0.996705	0.998046
			830.5	0.69163	0.706231	0.996705	0.998046
			831	0.69163	0.706231	0.996705	0.998046
			831.5	0.69163	0.706231	0.997529	0.998046
			832	0.69163	0.706231	0.997529	0.998046
			832.5	0.69163	0.706231	0.997529	0.998046
			833	0.69163	0.706231	0.997529	0.998046
			833.5	0.69163	0.706231	0.997529	0.998046
			834	0.69163	0.706231	0.997529	0.998046
			834.5	0.69163	0.706231	0.997529	0.998046
			835	0.69163	0.706231	0.997529	0.998046
			835.5	0.69163	0.706231	0.997529	0.998046
			836	0.69163	0.706231	0.997529	0.998046
			836.5	0.69163	0.706231	0.997529	0.998046
			837	0.69163	0.706231	0.997529	0.998046
			837.5	0.69163	0.706231	0.997529	0.998046
			838	0.69163	0.706231	0.998353	0.998046
			838.5	0.69163	0.706231	0.998353	0.998046
			839	0.69163	0.706231	0.998353	0.998046
			839.5	0.69163	0.706231	0.998353	0.998046
			840	0.69163	0.712166	0.998353	0.998046
			840.5	0.69163	0.712166	0.998353	0.998046
			841	0.69163	0.712166	0.998353	0.998046
			841.5	0.69163	0.712166	0.998353	0.998046
			842	0.69163	0.712166	0.998353	0.998046
			842.5	0.69163	0.712166	0.998353	0.998046
			843	0.69163	0.712166	0.998353	0.998046
			843.5	0.69163	0.712166	0.998353	0.998046
			844	0.69163	0.712166	0.998353	0.998046
			844.5	0.69163	0.712166	0.998353	0.998046
			845	0.69163	0.712166	0.998353	0.998046
			845.5	0.69163	0.712166	0.998353	0.998046
			846	0.69163	0.712166	0.998353	0.998046
			846.5	0.69163	0.712166	0.998353	0.998046
			847	0.69163	0.712166	0.998353	0.998046
			847.5	0.69163	0.712166	0.998353	0.998046
			848	0.69163	0.712166	0.998353	0.998046
			848.5	0.69163	0.712166	0.998353	0.998046
			849	0.69163	0.712166	0.998353	0.998046
			849.5	0.69163	0.712166	0.998353	0.998046
			850	0.696035	0.712166	0.998353	0.998046
			850.5	0.696035	0.712166	0.998353	0.998046
			851	0.696035	0.712166	0.998353	0.998046
			851.5	0.696035	0.712166	0.998353	0.998046
			852	0.696035	0.712166	0.998353	0.998046
			852.5	0.696035	0.712166	0.998353	0.998046
			853	0.696035	0.712166	0.998353	0.998046
			853.5	0.696035	0.712166	0.998353	0.998046
			854	0.696035	0.712166	0.998353	0.998046
			854.5	0.696035	0.712166	0.998353	0.998046
			855	0.700441	0.718101	0.998353	0.998046
			855.5	0.700441	0.718101	0.998353	0.998046
			856	0.700441	0.718101	0.998353	0.998046
			856.5	0.700441	0.718101	0.998353	0.998046
			857	0.700441	0.718101	0.998353	0.998046
			857.5	0.700441	0.718101	0.998353	0.998046
			858	0.700441	0.718101	0.998353	0.998046
			858.5	0.700441	0.718101	0.998353	0.998046
			859	0.700441	0.718101	0.998353	0.998046
			859.5	0.700441	0.718101	0.998353	0.998046
			860	0.704846	0.718101	0.998353	0.998046
			860.5	0.704846	0.718101	0.998353	0.998046
			861	0.704846	0.718101	0.998353	0.998046
			861.5	0.704846	0.718101	0.998353	0.998046
			862	0.704846	0.718101	0.998353	0.998046
			862.5	0.704846	0.718101	0.998353	0.998046
			863	0.704846	0.718101	0.998353	0.998046
			863.5	0.704846	0.718101	0.998353	0.998046
			864	0.704846	0.718101	0.998353	0.998046
			864.5	0.704846	0.718101	0.998353	0.998046
			865	0.704846	0.718101	0.998353	0.998046
			865.5	0.704846	0.718101	0.998353	0.998046
			866	0.704846	0.718101	0.998353	0.998046
			866.5	0.704846	0.718101	0.998353	0.998046
			867	0.704846	0.718101	0.998353	0.998046
			867.5	0.704846	0.718101	0.998353	0.998046
			868	0.704846	0.718101	0.998353	0.998046
			868.5	0.704846	0.718101	0.998353	0.998046
			869	0.704846	0.718101	0.998353	0.998046
			869.5	0.704846	0.718101	0.998353	0.998046
			870	0.704846	0.724036	0.998353	0.998046
			870.5	0.704846	0.724036	0.998353	0.998046
			871	0.704846	0.724036	0.998353	0.998046
			871.5	0.704846	0.724036	0.998353	0.998046
			872	0.704846	0.724036	0.998353	0.998046
			872.5	0.704846	0.724036	0.998353	0.998046
			873	0.704846	0.724036	0.998353	0.998046
			873.5	0.704846	0.724036	0.998353	0.998046
			874	0.704846	0.724036	0.998353	0.998046
			874.5	0.704846	0.724036	0.998353	0.998046
			875	0.704846	0.724036	0.998353	0.998046
			875.5	0.704846	0.724036	0.998353	0.998046
			876	0.704846	0.724036	0.998353	0.998046
			876.5	0.704846	0.724036	0.998353	0.998046
			877	0.704846	0.724036	0.998353	0.998046
			877.5	0.704846	0.724036	0.998353	0.998046
			878	0.704846	0.724036	0.998353	0.998046
			878.5	0.704846	0.724036	0.998353	0.998046
			879	0.704846	0.724036	0.998353	0.998046
			879.5	0.704846	0.724036	0.998353	0.998046
			880	0.704846	0.724036	0.998353	0.998046
			880.5	0.704846	0.724036	0.998353	0.998046
			881	0.704846	0.724036	0.998353	0.998046
			881.5	0.704846	0.724036	0.998353	0.998046
			882	0.704846	0.724036	0.998353	0.998046
			882.5	0.704846	0.724036	0.998353	0.998046
			883	0.704846	0.724036	0.998353	0.998046
			883.5	0.704846	0.724036	0.998353	0.998046
			884	0.704846	0.724036	0.998353	0.998046
			884.5	0.704846	0.724036	0.998353	0.998046
			885	0.704846	0.724036	0.998353	0.998046
			885.5	0.704846	0.724036	0.998353	0.998046
			886	0.704846	0.724036	0.998353	0.998046
			886.5	0.704846	0.724036	0.998353	0.998046
			887	0.704846	0.724036	0.998353	0.998046
			887.5	0.704846	0.724036	0.998353	0.998046
			888	0.704846	0.724036	0.998353	0.998046
			888.5	0.704846	0.724036	0.998353	0.998046
			889	0.704846	0.724036	0.998353	0.998046
			889.5	0.704846	0.724036	0.998353	0.998046
			890	0.709251	0.724036	0.998353	0.998046
			890.5	0.709251	0.724036	0.998353	0.998046
			891	0.709251	0.724036	0.998353	0.998046
			891.5	0.709251	0.724036	0.998353	0.998046
			892	0.709251	0.724036	0.998353	0.998046
			892.5	0.709251	0.724036	0.998353	0.998046
			893	0.709251	0.724036	0.998353	0.998046
			893.5	0.709251	0.724036	0.998353	0.998046
			894	0.709251	0.724036	0.998353	0.998046
			894.5	0.709251	0.724036	0.998353	0.998046
			895	0.709251	0.724036	0.998353	0.998046
			895.5	0.709251	0.724036	0.998353	0.998046
			896	0.709251	0.724036	0.998353	0.998046
			896.5	0.709251	0.724036	0.998353	0.998046
			897	0.709251	0.724036	0.998353	0.998046
			897.5	0.709251	0.724036	0.998353	0.998046
			898	0.709251	0.724036	0.998353	0.998046
			898.5	0.709251	0.724036	0.998353	0.998046
			899	0.709251	0.724036	0.998353	0.998046
			899.5	0.709251	0.724036	0.998353	0.998046
			900	0.709251	0.724036	0.998353	0.998046
			900.5	0.709251	0.724036	0.998353	0.998046
			901	0.709251	0.724036	0.998353	0.998046
			901.5	0.709251	0.724036	0.998353	0.998046
			902	0.709251	0.724036	0.998353	0.998046
			902.5	0.709251	0.724036	0.998353	0.998046
			903	0.709251	0.724036	0.998353	0.998046
			903.5	0.709251	0.724036	0.998353	0.998046
			904	0.709251	0.724036	0.998353	0.998046
			904.5	0.709251	0.724036	0.998353	0.998046
			905	0.709251	0.724036	0.998353	0.998046
			905.5	0.709251	0.724036	0.998353	0.998046
			906	0.709251	0.724036	0.998353	0.998046
			906.5	0.709251	0.724036	0.998353	0.998046
			907	0.709251	0.724036	0.998353	0.998046
			907.5	0.709251	0.724036	0.998353	0.998046
			908	0.709251	0.724036	0.998353	0.998046
			908.5	0.709251	0.724036	0.998353	0.998046
			909	0.709251	0.724036	0.998353	0.998046
			909.5	0.709251	0.724036	0.998353	0.998046
			910	0.709251	0.724036	0.998353	0.998046
			910.5	0.709251	0.724036	0.998353	0.998046
			911	0.709251	0.724036	0.998353	0.998046
			911.5	0.709251	0.724036	0.998353	0.998046
			912	0.709251	0.724036	0.998353	0.998046
			912.5	0.709251	0.724036	0.998353	0.998046
			913	0.709251	0.724036	0.998353	0.998046
			913.5	0.709251	0.724036	0.998353	0.998046
			914	0.709251	0.724036	0.998353	0.998046
			914.5	0.709251	0.724036	0.998353	0.998046
			915	0.709251	0.724036	0.998353	0.998046
			915.5	0.709251	0.724036	0.998353	0.998046
			916	0.709251	0.724036	0.998353	0.998046
			916.5	0.709251	0.724036	0.998353	0.998046
			917	0.709251	0.724036	0.998353	0.998046
			917.5	0.709251	0.724036	0.998353	0.998046
			918	0.709251	0.724036	0.998353	0.998046
			918.5	0.709251	0.724036	0.998353	0.998046
			919	0.709251	0.724036	0.998353	0.998046
			919.5	0.709251	0.724036	0.998353	0.998046
			920	0.709251	0.724036	0.998353	0.998046
			920.5	0.709251	0.724036	0.998353	0.998046
			921	0.709251	0.724036	0.998353	0.998046
			921.5	0.709251	0.724036	0.998353	0.998046
			922	0.709251	0.724036	0.998353	0.998046
			922.5	0.709251	0.724036	0.998353	0.998046
			923	0.709251	0.724036	0.998353	0.998046
			923.5	0.709251	0.724036	0.998353	0.998046
			924	0.709251	0.724036	0.998353	0.998046
			924.5	0.709251	0.724036	0.998353	0.998046
			925	0.709251	0.727003	0.998353	0.998046
			925.5	0.709251	0.727003	0.998353	0.998046
			926	0.709251	0.727003	0.998353	0.998046
			926.5	0.709251	0.727003	0.998353	0.998046
			927	0.709251	0.727003	0.998353	0.998046
			927.5	0.709251	0.727003	0.998353	0.998046
			928	0.709251	0.727003	0.998353	0.998046
			928.5	0.709251	0.727003	0.998353	0.998046
			929	0.709251	0.727003	0.998353	0.998046
			929.5	0.709251	0.727003	0.998353	0.998046
			930	0.709251	0.727003	0.998353	0.998046
			930.5	0.709251	0.727003	0.998353	0.998046
			931	0.709251	0.727003	0.998353	0.998046
			931.5	0.709251	0.727003	0.998353	0.998046
			932	0.709251	0.727003	0.998353	0.998046
			932.5	0.709251	0.727003	0.998353	0.998046
			933	0.709251	0.727003	0.998353	0.998046
			933.5	0.709251	0.727003	0.998353	0.998046
			934	0.709251	0.727003	0.998353	0.998046
			934.5	0.709251	0.727003	0.998353	0.998046
			935	0.709251	0.727003	0.998353	0.998046
			935.5	0.709251	0.727003	0.998353	0.998046
			936	0.709251	0.727003	0.998353	0.998046
			936.5	0.709251	0.727003	0.998353	0.998046
			937	0.709251	0.727003	0.998353	0.998046
			937.5	0.709251	0.727003	0.998353	0.998046
			938	0.709251	0.727003	0.998353	0.998046
			938.5	0.709251	0.727003	0.998353	0.998046
			939	0.709251	0.727003	0.998353	0.998046
			939.5	0.709251	0.727003	0.998353	0.998046
			940	0.709251	0.727003	0.998353	0.998046
			940.5	0.709251	0.727003	0.998353	0.998046
			941	0.709251	0.727003	0.998353	0.998046
			941.5	0.709251	0.727003	0.998353	0.998046
			942	0.709251	0.727003	0.998353	0.998046
			942.5	0.709251	0.727003	0.998353	0.998046
			943	0.709251	0.727003	0.998353	0.998046
			943.5	0.709251	0.727003	0.998353	0.998046
			944	0.709251	0.727003	0.998353	0.998046
			944.5	0.709251	0.727003	0.998353	0.998046
			945	0.709251	0.727003	0.998353	0.998046
			945.5	0.709251	0.727003	0.998353	0.998046
			946	0.709251	0.727003	0.998353	0.998046
			946.5	0.709251	0.727003	0.998353	0.998046
			947	0.709251	0.727003	0.998353	0.998046
			947.5	0.709251	0.727003	0.998353	0.998046
			948	0.709251	0.727003	0.998353	0.998046
			948.5	0.709251	0.727003	0.998353	0.998046
			949	0.709251	0.727003	0.998353	0.998046
			949.5	0.709251	0.727003	0.998353	0.998046
			950	0.709251	0.727003	0.998353	0.998046
			950.5	0.709251	0.727003	0.998353	0.998046
			951	0.709251	0.727003	0.998353	0.998046
			951.5	0.709251	0.727003	0.998353	0.998046
			952	0.709251	0.727003	0.998353	0.998046
			952.5	0.709251	0.727003	0.998353	0.998046
			953	0.709251	0.727003	0.998353	0.998046
			953.5	0.709251	0.727003	0.998353	0.998046
			954	0.709251	0.727003	0.998353	0.998046
			954.5	0.709251	0.727003	0.998353	0.998046
			955	0.709251	0.727003	0.998353	0.998046
			955.5	0.709251	0.727003	0.998353	0.998046
			956	0.709251	0.727003	0.998353	0.998046
			956.5	0.709251	0.727003	0.998353	0.998046
			957	0.709251	0.727003	0.998353	0.998046
			957.5	0.709251	0.727003	0.998353	0.998046
			958	0.709251	0.727003	0.998353	0.998046
			958.5	0.709251	0.727003	0.998353	0.998046
			959	0.709251	0.727003	0.998353	0.998046
			959.5	0.709251	0.727003	0.998353	0.998046
			960	0.709251	0.727003	0.998353	0.998046
			960.5	0.709251	0.727003	0.998353	0.998046
			961	0.709251	0.727003	0.998353	0.998046
			961.5	0.709251	0.727003	0.998353	0.998046
			962	0.709251	0.727003	0.998353	0.998046
			962.5	0.709251	0.727003	0.998353	0.998046
			963	0.709251	0.727003	0.998353	0.998046
			963.5	0.709251	0.727003	0.998353	0.998046
			964	0.709251	0.727003	0.998353	0.998046
			964.5	0.709251	0.727003	0.998353	0.998046
			965	0.709251	0.727003	0.998353	0.998046
			965.5	0.709251	0.727003	0.998353	0.998046
			966	0.709251	0.727003	0.998353	0.998046
			966.5	0.709251	0.727003	0.998353	0.998046
			967	0.709251	0.727003	0.998353	0.998046
			967.5	0.709251	0.727003	0.998353	0.998046
			968	0.709251	0.727003	0.998353	0.998046
			968.5	0.709251	0.727003	0.998353	0.998046
			969	0.709251	0.727003	0.998353	0.998046
			969.5	0.709251	0.727003	0.998353	0.998046
			970	0.709251	0.727003	0.998353	0.998046
			970.5	0.709251	0.727003	0.998353	0.998046
			971	0.709251	0.727003	0.998353	0.998046
			971.5	0.709251	0.727003	0.998353	0.998046
			972	0.709251	0.727003	0.998353	0.998046
			972.5	0.709251	0.727003	0.998353	0.998046
			973	0.709251	0.727003	0.998353	0.998046
			973.5	0.709251	0.727003	0.998353	0.998046
			974	0.709251	0.727003	0.998353	0.998046
			974.5	0.709251	0.727003	0.998353	0.998046
			975	0.709251	0.72997	0.998353	0.998046
			975.5	0.709251	0.72997	0.998353	0.998046
			976	0.709251	0.72997	0.998353	0.998046
			976.5	0.709251	0.72997	0.998353	0.998046
			977	0.709251	0.72997	0.998353	0.998046
			977.5	0.709251	0.72997	0.998353	0.998046
			978	0.709251	0.72997	0.998353	0.998046
			978.5	0.709251	0.72997	0.998353	0.998046
			979	0.709251	0.72997	0.998353	0.998046
			979.5	0.709251	0.72997	0.998353	0.998046
			980	0.709251	0.72997	0.998353	0.998046
			980.5	0.709251	0.72997	0.998353	0.998697
			981	0.709251	0.72997	0.998353	0.998697
			981.5	0.709251	0.72997	0.998353	0.998697
			982	0.709251	0.72997	0.998353	0.998697
			982.5	0.709251	0.72997	0.998353	0.998697
			983	0.709251	0.72997	0.998353	0.998697
			983.5	0.709251	0.72997	0.998353	0.998697
			984	0.709251	0.72997	0.998353	0.998697
			984.5	0.709251	0.72997	0.998353	0.998697
			985	0.713656	0.732938	0.998353	0.998697
			985.5	0.713656	0.732938	0.998353	0.998697
			986	0.713656	0.732938	0.998353	0.998697
			986.5	0.713656	0.732938	0.998353	0.998697
			987	0.713656	0.732938	0.998353	0.998697
			987.5	0.713656	0.732938	0.998353	0.998697
			988	0.713656	0.732938	0.998353	0.998697
			988.5	0.713656	0.732938	0.998353	0.998697
			989	0.713656	0.732938	0.998353	0.998697
			989.5	0.713656	0.732938	0.998353	0.998697
			990	0.713656	0.732938	0.998353	0.998697
			990.5	0.713656	0.732938	0.998353	0.998697
			991	0.713656	0.732938	0.998353	0.998697
			991.5	0.713656	0.732938	0.998353	0.998697
			992	0.713656	0.732938	0.998353	0.998697
			992.5	0.713656	0.732938	0.998353	0.998697
			993	0.713656	0.732938	0.998353	0.998697
			993.5	0.713656	0.732938	0.998353	0.998697
			994	0.713656	0.732938	0.998353	0.998697
			994.5	0.713656	0.732938	0.998353	0.998697
			995	0.713656	0.735905	0.998353	0.998697
			995.5	0.713656	0.735905	0.998353	0.998697
			996	0.713656	0.735905	0.998353	0.998697
			996.5	0.713656	0.735905	0.998353	0.998697
			997	0.713656	0.735905	0.998353	0.998697
			997.5	0.713656	0.735905	0.998353	0.998697
			998	0.713656	0.735905	0.998353	0.998697
			998.5	0.713656	0.735905	0.998353	0.998697
			999	0.713656	0.735905	0.998353	0.998697
[truncated: 8,001 more rows]

## Sheet: Figure 2F
			Probability of a dwell time of 10 ms or less
		Labeling location	ATP	ATPgS
		NBD2	0.8633	0.1322
		NBD1	0.8971	0.1187

## Sheet: Figure 3A
		Dye position	Temperature (°C)	<τdwell> (ms)
		NBD1 (359)	10	1.70 ± 0.18
			22.5	1.60 ± 0.13
			32	1.43 ± 0.10
		NBD2 (771)	10	1.55 ± 0.08
			22.5	1.58 ± 0.14
			32	1.37 ± 0.09

## Sheet: Figure 3B
				Dye position	[ATP]
				NBD1 (359)	(mM)	<τdwell> (ms)
					2	1.60 ± 0.13
					0.4	1.87 ± 0.07
					0.2	1.59 ± 0.08
				NBD2 (771)	2	1.58 ± 0.14
					0.4	1.94 ± 0.07
					0.2	1.54 ± 0.09

## Sheet: Figure 3C
		Dye position	[ATP] (mM)	ATPAse Activitya (ATP s-1 hexamer-1)	Event Frequencyb (s-1)
		NBD1 (359)	2	1.14 ± 0.03	2.09 ± 0.09
			0.4	0.76 ± 0.05	1.03 ± 0.06
			0.2	0.39 ± 0.03	0.48 ± 0.03
		NBD2 (771)	2	1.14 ± 0.03	1.63 ± 0.12
			0.4	0.76 ± 0.05	0.74 ± 0.02
			0.2	0.39 ± 0.03	0.49 ± 0.01

## Sheet: Figure 4C
		Event Type	Fraction
		I	0.7317
		II	0.2683

## Sheet: Figure 4D
				Event Type	τdwell (ms)
				I	2.1 ± 0.2
				II	6.6 ± 1.9

## Sheet: Figure 5B
		Event Type	Fraction
		I	0.3
		II	0.11
		III	0.16
		IV	0.07
		V	0.21
		VI	0.15

[truncated: 2 more sheets: Figure 5C, Figure 5D]
